# Supplementary material for: Integrating single cell expression quantitative trait loci summary statistics to understand complex trait risk genes
Source: Nat Commun. 2024 May 20;15:4260. doi: 10.1038/s41467-024-48143-1 (PMC11519974; doi:10.1038/s41467-024-48143-1)
Supplement: Supplementary file 4 — Supplementary Data 1-20 [file 41467_2024_48143_MOESM4_ESM.xlsx]

## Sheet: Supplementary Data 1
Supplementary Data 1: Simulation comparison of methods trained using large-scale summary statistics (n=20000). (a) Pearson correlation between measured and predicted gene expression levels. Median Pearson correlation (r) is reported.; (b) Proportion of significant models (i.e., Pearson correlation > 0.1 with two-sided p-value < 0.05 ). (c) TWAS power and standard deviation measured by the proport…
(a) Pearson correlation	Simulation	EXPRESSO-PVS	EXPRESSO-MSE	SUMMIT	P+0.001	P+0.05	SDPR	PRScs	LASSOSUM	PUMAS	LDpred2
	All	0.19541	0.179359	0.160219	0.154186	0.154097	0.174755	0.175128	0.163819	0.155432	0.133915
n_snps	2	0.214613	0.194014	0.1686	0.163929	0.162418	0.179949	0.182257	0.172536	0.165082	0.12383
	8	0.190067	0.172318	0.15076	0.156281	0.155748	0.179734	0.177296	0.167301	0.169148	0.133148
	32	0.187502	0.17137	0.161646	0.159499	0.160027	0.177744	0.181341	0.168717	0.133076	0.132203
	64	0.197138	0.185595	0.163221	0.140933	0.141522	0.163669	0.162471	0.150206	0.158282	0.142446
h2e	0.025 (0.0103 0.0073 0.0060 0.0012)	0.13237	0.121338	0.106113	0.104209	0.104307	0.118366	0.11738	0.109681	0.105619	0.0900359
	0.05 (0.0208 0.0146 0.0121 0.0025)	0.187673	0.172193	0.153641	0.148319	0.148188	0.168832	0.168629	0.157951	0.149464	0.12871
	0.1 (0.0416 0.0292 0.0242 0.0050)	0.266185	0.244545	0.220903	0.210031	0.209795	0.237065	0.239376	0.223824	0.211213	0.183
epi_factor	2	0.196767	0.180791	0.16189	0.157382	0.157187	0.178615	0.178761	0.167146	0.160748	0.134901
	4	0.193277	0.177108	0.157593	0.149165	0.14924	0.168689	0.169419	0.15859	0.147079	0.132366
(b) Proportion of Significant model	Simulation	EXPRESSO-PVS	EXPRESSO-MSE	SUMMIT	P+0.001	P+0.05	SDPR	PRScs	LASSOSUM	PUMAS	LDpred2
	All	0.823468	0.776824	0.681337	0.692525	0.692682	0.741775	0.738877	0.711623	0.671869	0.63095
n_snps	2	0.826243	0.757741	0.655569	0.683937	0.677128	0.714808	0.71706	0.703202	0.675212	0.551229
	8	0.801838	0.745079	0.646941	0.703933	0.701333	0.770368	0.755667	0.731467	0.735533	0.623688
	32	0.810148	0.759261	0.702595	0.727728	0.730778	0.766978	0.776789	0.741722	0.5856	0.628488
	64	0.856754	0.837583	0.709936	0.651067	0.655267	0.704157	0.697267	0.666733	0.692467	0.688508
h2e	0.025 (0.0103 0.0073 0.0060 0.0012)	0.673568	0.621647	0.540838	0.528719	0.530435	0.607596	0.596121	0.554675	0.539606	0.428928
	0.05 (0.0208 0.0146 0.0121 0.0025)	0.855969	0.805578	0.710544	0.72012	0.719491	0.774293	0.77095	0.743838	0.696278	0.643783
	0.1 (0.0416 0.0292 0.0242 0.0050)	0.940868	0.903247	0.792629	0.828736	0.82812	0.843434	0.84956	0.836356	0.779722	0.820141
epi_factor	2	0.827549	0.781844	0.686902	0.706152	0.705987	0.756675	0.752776	0.724423	0.693857	0.636951
	4	0.817056	0.768935	0.672592	0.671111	0.671774	0.71836	0.717036	0.69151	0.637316	0.621521
(c) Power	Simulation	EXPRESSO-PVS	EXPRESSO-MSE	SUMMIT	P+0.001	P+0.05	SDPR	PRScs	LASSOSUM	PUMAS	LDpred2
	All	0.6382(0.0152)	0.5934(0.0155)	0.5766(0.0156)	0.5490(0.0157)	0.5489(0.0157)	0.5724(0.0156)	0.5866(0.0156)	0.5727(0.0156)	0.4856(0.0158)	0.4658(0.0158)
n_snps	2	0.6900(0.0146)	0.6220(0.0153)	0.6077(0.0154)	0.5565(0.0157)	0.5505(0.0157)	0.4902(0.0158)	0.5327(0.0158)	0.5443(0.0157)	0.4477(0.0157)	0.3600(0.0152)
	8	0.7505(0.0137)	0.7338(0.0140)	0.6140(0.0154)	0.5920(0.0155)	0.5900(0.0156)	0.5513(0.0157)	0.6140(0.0154)	0.5947(0.0155)	0.5085(0.0158)	0.4602(0.0158)
	32	0.5128(0.0158)	0.4404(0.0157)	0.4623(0.0158)	0.4819(0.0158)	0.4836(0.0158)	0.5417(0.0158)	0.5299(0.0158)	0.5201(0.0158)	0.4463(0.0157)	0.4433(0.0157)
	64	0.6201(0.0153)	0.5888(0.0156)	0.6347(0.0152)	0.5686(0.0157)	0.5720(0.0156)	0.6736(0.0148)	0.6482(0.0151)	0.6202(0.0153)	0.5249(0.0158)	0.5574(0.0157)
h2e	0.025 (0.0103 0.0073 0.0060 0.0012)	0.4835(0.0158)	0.4606(0.0158)	0.4465(0.0157)	0.4101(0.0156)	0.4122(0.0156)	0.4615(0.0158)	0.4671(0.0158)	0.4418(0.0157)	0.3244(0.0148)	0.3379(0.0150)
	0.05 (0.0208 0.0146 0.0121 0.0025)	0.6748(0.0148)	0.6135(0.0154)	0.6059(0.0155)	0.5696(0.0157)	0.5698(0.0157)	0.6000(0.0155)	0.6148(0.0154)	0.6033(0.0155)	0.4941(0.0158)	0.4837(0.0158)
	0.1 (0.0416 0.0292 0.0242 0.0050)	0.7562(0.0136)	0.7061(0.0144)	0.6773(0.0148)	0.6674(0.0149)	0.6647(0.0149)	0.6558(0.0150)	0.6779(0.0148)	0.6729(0.0148)	0.6383(0.0152)	0.5758(0.0156)
epi_factor	2	0.6629(0.0149)	0.6099(0.0154)	0.5981(0.0155)	0.5689(0.0157)	0.5685(0.0157)	0.5901(0.0156)	0.6062(0.0155)	0.5916(0.0155)	0.5068(0.0158)	0.4805(0.0158)
	4	0.5993(0.0155)	0.5673(0.0157)	0.5428(0.0158)	0.5177(0.0158)	0.5181(0.0158)	0.5447(0.0157)	0.5557(0.0157)	0.5430(0.0158)	0.4524(0.0157)	0.4426(0.0157)

## Sheet: Supplementary Data 2
Supplementary Data 2: By scenario simulation comparison of summary statistics methods trained on large-scale summary statistics (n=20000). (a) Pearson correlation between measured and predicted gene expression levels. Median Pearson correlation (r) is reported.; (b) Proportion of significant models (Pearson correlation > 0.1 with two-sided p-value < 0.05 ). (c) TWAS power measured by the proporti…
Sample size	n_snps	n_episnps	h2e	h2p	epi_factor	(a) Pearson correlation
						EXPRESSO-PVS	EXPRESSO-MSE	SUMMIT	P+0.001	P+0.05	SDPR	PRScs	LASSOSUM	PUMAS	LDpred2
20000	2	1	0.025 (0.0103 0.0073 0.0060 0.0012)	0.02	2	0.146964	0.129079	0.108933	0.109179	0.109212	0.118945	0.120539	0.11616	0.107749	0.0812545
20000	2	1	0.05 (0.0208 0.0146 0.0121 0.0025)	0.01	2	0.201987	0.180554	0.157733	0.152307	0.150924	0.164175	0.1714	0.161286	0.15141	0.113465
20000	2	1	0.1 (0.0416 0.0292 0.0242 0.0050)	0.005	2	0.279395	0.253688	0.225307	0.213162	0.21167	0.228638	0.236621	0.221856	0.2062	0.160063
20000	2	1	0.025 (0.0103 0.0073 0.0060 0.0012)	0.02	4	0.145931	0.127203	0.105877	0.105406	0.106488	0.116929	0.115603	0.113732	0.106497	0.0798477
20000	2	1	0.05 (0.0208 0.0146 0.0121 0.0025)	0.01	4	0.19819	0.178556	0.156053	0.148092	0.147146	0.161913	0.164325	0.157829	0.147561	0.110721
20000	2	1	0.1 (0.0416 0.0292 0.0242 0.0050)	0.005	4	0.272704	0.247765	0.220923	0.207258	0.206023	0.223938	0.231251	0.214311	0.199697	0.155765
20000	2	2	0.025 (0.0103 0.0073 0.0060 0.0012)	0.02	2	0.162761	0.1434	0.122244	0.126838	0.120409	0.140655	0.13806	0.132901	0.132608	0.0947629
20000	2	2	0.05 (0.0208 0.0146 0.0121 0.0025)	0.01	2	0.220136	0.202273	0.172946	0.172244	0.170449	0.194449	0.192228	0.183843	0.183208	0.132217
20000	2	2	0.1 (0.0416 0.0292 0.0242 0.0050)	0.005	2	0.303453	0.283606	0.247387	0.240873	0.239446	0.269899	0.270281	0.250904	0.250807	0.186376
20000	8	3	0.025 (0.0103 0.0073 0.0060 0.0012)	0.02	2	0.127463	0.11413	0.103529	0.104867	0.105081	0.121138	0.119809	0.11244	0.116141	0.0906306
20000	8	3	0.05 (0.0208 0.0146 0.0121 0.0025)	0.01	2	0.180047	0.161185	0.150817	0.150606	0.150042	0.176887	0.172184	0.162888	0.166767	0.129699
20000	8	3	0.1 (0.0416 0.0292 0.0242 0.0050)	0.005	2	0.258119	0.226943	0.219657	0.213989	0.21334	0.244229	0.244915	0.230902	0.23572	0.18428
20000	8	3	0.025 (0.0103 0.0073 0.0060 0.0012)	0.02	4	0.130453	0.115582	0.0999803	0.102387	0.102362	0.119831	0.117215	0.110022	0.112777	0.0882243
20000	8	3	0.05 (0.0208 0.0146 0.0121 0.0025)	0.01	4	0.183089	0.163005	0.146849	0.146642	0.146622	0.170435	0.168689	0.159964	0.162887	0.126277
20000	8	3	0.1 (0.0416 0.0292 0.0242 0.0050)	0.005	4	0.257151	0.229675	0.21596	0.209005	0.208733	0.239291	0.240083	0.226551	0.230697	0.179774
20000	8	6	0.025 (0.0103 0.0073 0.0060 0.0012)	0.02	2	0.130009	0.113131	0.0993154	0.103764	0.103047	0.118423	0.114814	0.110211	0.112693	0.0879505
20000	8	6	0.05 (0.0208 0.0146 0.0121 0.0025)	0.01	2	0.176981	0.1602	0.145672	0.147785	0.146896	0.170792	0.16642	0.159537	0.137263	0.127694
20000	8	6	0.1 (0.0416 0.0292 0.0242 0.0050)	0.005	2	0.250794	0.229795	0.211396	0.20861	0.20818	0.24052	0.236234	0.225095	0.229174	0.183399
20000	8	6	0.025 (0.0103 0.0073 0.0060 0.0012)	0.02	4	0.133212	0.114362	0.0964401	0.103919	0.102886	0.117056	0.114577	0.110513	0.112164	0.0874499
20000	8	6	0.05 (0.0208 0.0146 0.0121 0.0025)	0.01	4	0.180398	0.162587	0.146131	0.147797	0.146701	0.170561	0.166072	0.158871	0.161704	0.12719
20000	8	6	0.1 (0.0416 0.0292 0.0242 0.0050)	0.005	4	0.251447	0.231935	0.209574	0.209045	0.208617	0.239585	0.237017	0.223957	0.22831	0.182052
20000	8	8	0.025 (0.0103 0.0073 0.0060 0.0012)	0.02	2	0.135012	0.128026	0.0955514	0.112447	0.111721	0.130098	0.125731	0.115117	0.119086	0.0909702
20000	8	8	0.05 (0.0208 0.0146 0.0121 0.0025)	0.01	2	0.189465	0.179925	0.13467	0.159155	0.158331	0.183286	0.180262	0.166923	0.17104	0.129056
20000	8	8	0.1 (0.0416 0.0292 0.0242 0.0050)	0.005	2	0.267369	0.254294	0.185859	0.224196	0.223656	0.253884	0.255427	0.236528	0.240796	0.182579
20000	32	13	0.025 (0.0103 0.0073 0.0060 0.0012)	0.02	2	0.111247	0.094938	0.0776064	0.0951958	0.096103	0.100441	0.105119	0.0954693	0.100616	0.084052
20000	32	13	0.05 (0.0208 0.0146 0.0121 0.0025)	0.01	2	0.158825	0.136193	0.10763	0.135394	0.136342	0.14371	0.150126	0.137038	0.143349	0.117929
20000	32	13	0.1 (0.0416 0.0292 0.0242 0.0050)	0.005	2	0.223101	0.197019	0.162596	0.191765	0.19234	0.202523	0.212827	0.195068	0.201109	0.165276
20000	32	13	0.025 (0.0103 0.0073 0.0060 0.0012)	0.02	4	0.115769	0.101646	0.0763696	0.094984	0.0962157	0.100381	0.105373	0.0957546	0.100055	0.0837969
20000	32	13	0.05 (0.0208 0.0146 0.0121 0.0025)	0.01	4	0.165447	0.14266	0.113627	0.135417	0.136196	0.143592	0.150078	0.136894	0.143028	0.117392
20000	32	13	0.1 (0.0416 0.0292 0.0242 0.0050)	0.005	4	0.23087	0.203244	0.165346	0.191567	0.191978	0.203595	0.212833	0.195445	0.200095	0.165081
20000	32	26	0.025 (0.0103 0.0073 0.0060 0.0012)	0.02	2	0.132004	0.129392	0.132824	0.120179	0.120451	0.136697	0.135657	0.126705	0.0640355	0.0960674
20000	32	26	0.05 (0.0208 0.0146 0.0121 0.0025)	0.01	2	0.192226	0.183294	0.194054	0.172026	0.171965	0.195808	0.196778	0.184497	0.0919648	0.138932
20000	32	26	0.1 (0.0416 0.0292 0.0242 0.0050)	0.005	2	0.276967	0.264896	0.277469	0.244233	0.244053	0.276374	0.281113	0.264378	0.128623	0.19873
20000	32	26	0.025 (0.0103 0.0073 0.0060 0.0012)	0.02	4	0.13391	0.129571	0.132179	0.119739	0.120081	0.136567	0.135469	0.12664	0.0638544	0.0955376
20000	32	26	0.05 (0.0208 0.0146 0.0121 0.0025)	0.01	4	0.194173	0.18772	0.192641	0.171703	0.171662	0.19566	0.196359	0.185396	0.0918875	0.138702
20000	32	26	0.1 (0.0416 0.0292 0.0242 0.0050)	0.005	4	0.279629	0.266581	0.277498	0.244106	0.243963	0.276152	0.280876	0.264637	0.129088	0.198745
20000	32	32	0.025 (0.0103 0.0073 0.0060 0.0012)	0.02	2	0.132608	0.119758	0.113347	0.106212	0.10732	0.12395	0.12412	0.114419	0.120579	0.0849924
20000	32	32	0.05 (0.0208 0.0146 0.0121 0.0025)	0.01	2	0.191878	0.170566	0.164276	0.152373	0.153755	0.178461	0.178851	0.16704	0.173788	0.122511
20000	32	32	0.1 (0.0416 0.0292 0.0242 0.0050)	0.005	2	0.273872	0.24307	0.237231	0.217599	0.217987	0.252245	0.254532	0.241383	0.244061	0.175303
20000	64	26	0.025 (0.0103 0.0073 0.0060 0.0012)	0.02	2	0.12585	0.121885	0.0901872	0.0622021	0.0628502	0.0726626	0.0727089	0.0658274	0.071638	0.0929869
20000	64	26	0.05 (0.0208 0.0146 0.0121 0.0025)	0.01	2	0.184984	0.173335	0.125593	0.0894401	0.0896788	0.103828	0.104566	0.0956297	0.102358	0.133537
20000	64	26	0.1 (0.0416 0.0292 0.0242 0.0050)	0.005	2	0.267257	0.249525	0.17042	0.127154	0.127326	0.146729	0.148907	0.136699	0.14423	0.190205
20000	64	26	0.025 (0.0103 0.0073 0.0060 0.0012)	0.02	4	0.128742	0.125133	0.093901	0.0619542	0.0623394	0.0725848	0.0724549	0.0656182	0.0713837	0.0931252
20000	64	26	0.05 (0.0208 0.0146 0.0121 0.0025)	0.01	4	0.18861	0.178662	0.127719	0.0887565	0.0889582	0.103548	0.104191	0.095761	0.101853	0.133208
20000	64	26	0.1 (0.0416 0.0292 0.0242 0.0050)	0.005	4	0.271284	0.255129	0.180058	0.126056	0.126224	0.14607	0.148203	0.137282	0.143498	0.189122
20000	64	51	0.025 (0.0103 0.0073 0.0060 0.0012)	0.02	2	0.127788	0.123526	0.121558	0.115508	0.117017	0.134892	0.132504	0.121567	0.130626	0.0949238
20000	64	51	0.05 (0.0208 0.0146 0.0121 0.0025)	0.01	2	0.188405	0.176047	0.177056	0.166609	0.167061	0.194277	0.191636	0.17629	0.187284	0.137359
20000	64	51	0.1 (0.0416 0.0292 0.0242 0.0050)	0.005	2	0.272763	0.25085	0.256709	0.2372	0.237504	0.275298	0.273497	0.255695	0.264309	0.196277
20000	64	51	0.025 (0.0103 0.0073 0.0060 0.0012)	0.02	4	0.130546	0.125061	0.119856	0.1155	0.116911	0.135047	0.132396	0.120247	0.130192	0.0944375
20000	64	51	0.05 (0.0208 0.0146 0.0121 0.0025)	0.01	4	0.190446	0.179135	0.175728	0.166264	0.167011	0.194574	0.191387	0.176615	0.18737	0.137078
20000	64	51	0.1 (0.0416 0.0292 0.0242 0.0050)	0.005	4	0.276827	0.254053	0.256753	0.236862	0.236933	0.275163	0.273355	0.254355	0.26406	0.19617
20000	64	64	0.025 (0.0103 0.0073 0.0060 0.0012)	0.02	2	0.1324	0.128255	0.120332	0.115474	0.117034	0.134296	0.130693	0.120909	0.128439	0.0996359
20000	64	64	0.05 (0.0208 0.0146 0.0121 0.0025)	0.01	2	0.192831	0.18358	0.176341	0.167138	0.16764	0.193024	0.189773	0.176815	0.185636	0.143814
20000	64	64	0.1 (0.0416 0.0292 0.0242 0.0050)	0.005	2	0.278334	0.259746	0.256111	0.237882	0.238345	0.273045	0.270797	0.253788	0.261362	0.20481
Sample size	n_snps	n_episnps	h2e	h2p	epi_factor	(b) Proportion of Significant model
						EXPRESSO-PVS	EXPRESSO-MSE	SUMMIT	P+0.001	P+0.05	SDPR	PRScs	LASSOSUM	PUMAS	LDpred2
20000	2	1	0.025 (0.0103 0.0073 0.0060 0.0012)	0.02	2	0.704134	0.628571	0.524	0.539007	0.532308	0.585641	0.584615	0.569231	0.536216	0.388112
20000	2	1	0.05 (0.0208 0.0146 0.0121 0.0025)	0.01	2	0.839053	0.772931	0.663	0.682	0.679	0.71	0.737436	0.703	0.671	0.535227
20000	2	1	0.1 (0.0416 0.0292 0.0242 0.0050)	0.005	2	0.909714	0.849557	0.746	0.781	0.775	0.772	0.798	0.781	0.733	0.670454
20000	2	1	0.025 (0.0103 0.0073 0.0060 0.0012)	0.02	4	0.677207	0.59209	0.497	0.513	0.513846	0.556923	0.539	0.541539	0.505641	0.369464
20000	2	1	0.05 (0.0208 0.0146 0.0121 0.0025)	0.01	4	0.807416	0.735786	0.648073	0.652	0.648	0.689	0.695	0.683	0.635	0.514773
20000	2	1	0.1 (0.0416 0.0292 0.0242 0.0050)	0.005	4	0.892571	0.826754	0.73428	0.767	0.764	0.76	0.783	0.765	0.722	0.645455
20000	2	2	0.025 (0.0103 0.0073 0.0060 0.0012)	0.02	2	0.782713	0.689468	0.590769	0.626431	0.592	0.669706	0.659487	0.642051	0.642051	0.461539
20000	2	2	0.05 (0.0208 0.0146 0.0121 0.0025)	0.01	2	0.878453	0.819549	0.708	0.746	0.745	0.802	0.781	0.778	0.771	0.622917
20000	2	2	0.1 (0.0416 0.0292 0.0242 0.0050)	0.005	2	0.944924	0.904963	0.789	0.849	0.845	0.888	0.876	0.866	0.861	0.753125
20000	8	3	0.025 (0.0103 0.0073 0.0060 0.0012)	0.02	2	0.642857	0.582694	0.528875	0.524	0.525	0.623158	0.607	0.566	0.584	0.425
20000	8	3	0.05 (0.0208 0.0146 0.0121 0.0025)	0.01	2	0.832383	0.758658	0.705	0.731	0.72	0.822105	0.791	0.774	0.783	0.641304
20000	8	3	0.1 (0.0416 0.0292 0.0242 0.0050)	0.005	2	0.93464	0.870564	0.803	0.856	0.848	0.884	0.884	0.871	0.878	0.832609
20000	8	3	0.025 (0.0103 0.0073 0.0060 0.0012)	0.02	4	0.63964	0.57221	0.509	0.495	0.506	0.609	0.593	0.554	0.57	0.409783
20000	8	3	0.05 (0.0208 0.0146 0.0121 0.0025)	0.01	4	0.844728	0.76841	0.679	0.715	0.703	0.799	0.784	0.765	0.766	0.626087
20000	8	3	0.1 (0.0416 0.0292 0.0242 0.0050)	0.005	4	0.934211	0.866249	0.801	0.849	0.851	0.876	0.878	0.869	0.875	0.813044
20000	8	6	0.025 (0.0103 0.0073 0.0060 0.0012)	0.02	2	0.658566	0.566519	0.480243	0.511	0.513	0.593	0.562	0.53	0.559	0.41375
20000	8	6	0.05 (0.0208 0.0146 0.0121 0.0025)	0.01	2	0.79085	0.736728	0.675	0.71	0.712	0.772	0.754	0.746	0.629	0.62125
20000	8	6	0.1 (0.0416 0.0292 0.0242 0.0050)	0.005	2	0.901691	0.870253	0.791	0.846	0.844	0.888	0.877	0.873	0.885	0.82125
20000	8	6	0.025 (0.0103 0.0073 0.0060 0.0012)	0.02	4	0.663415	0.571587	0.479	0.519	0.511	0.590526	0.561	0.536	0.557	0.41125
20000	8	6	0.05 (0.0208 0.0146 0.0121 0.0025)	0.01	4	0.806134	0.740022	0.671	0.708	0.701	0.769	0.757	0.736	0.743	0.62
20000	8	6	0.1 (0.0416 0.0292 0.0242 0.0050)	0.005	4	0.896842	0.869474	0.779	0.845	0.843	0.884	0.882	0.867	0.878	0.81375
20000	8	8	0.025 (0.0103 0.0073 0.0060 0.0012)	0.02	2	0.685589	0.647182	0.488	0.554	0.55	0.655	0.634	0.581	0.606	0.429167
20000	8	8	0.05 (0.0208 0.0146 0.0121 0.0025)	0.01	2	0.859794	0.830737	0.628	0.788	0.784	0.856	0.834	0.804	0.807	0.642708
20000	8	8	0.1 (0.0416 0.0292 0.0242 0.0050)	0.005	2	0.936235	0.924897	0.687	0.908	0.909	0.934737	0.937	0.9	0.913	0.834375
20000	32	13	0.025 (0.0103 0.0073 0.0060 0.0012)	0.02	2	0.573217	0.488941	0.408096	0.497	0.501	0.528	0.566	0.496	0.539	0.401087
20000	32	13	0.05 (0.0208 0.0146 0.0121 0.0025)	0.01	2	0.75866	0.67169	0.523095	0.665	0.672	0.668	0.693	0.664	0.676	0.582609
20000	32	13	0.1 (0.0416 0.0292 0.0242 0.0050)	0.005	2	0.853524	0.777083	0.638387	0.757	0.764	0.738	0.781	0.746	0.761	0.73913
20000	32	13	0.025 (0.0103 0.0073 0.0060 0.0012)	0.02	4	0.606476	0.535068	0.401099	0.496	0.505	0.519	0.548	0.503	0.53	0.395652
20000	32	13	0.05 (0.0208 0.0146 0.0121 0.0025)	0.01	4	0.78588	0.691639	0.552984	0.665	0.669	0.664	0.696	0.656	0.677	0.569565
20000	32	13	0.1 (0.0416 0.0292 0.0242 0.0050)	0.005	4	0.873192	0.785417	0.648536	0.761	0.766	0.748	0.781	0.751	0.758	0.732609
20000	32	26	0.025 (0.0103 0.0073 0.0060 0.0012)	0.02	2	0.683146	0.676404	0.694323	0.627083	0.629167	0.720833	0.704167	0.641667	0.332	0.4625
20000	32	26	0.05 (0.0208 0.0146 0.0121 0.0025)	0.01	2	0.906977	0.892308	0.909287	0.866667	0.860417	0.914583	0.908333	0.895833	0.434	0.722917
20000	32	26	0.1 (0.0416 0.0292 0.0242 0.0050)	0.005	2	0.977035	0.978448	0.980562	0.970833	0.966667	0.9875	0.989583	0.979167	0.472	0.891667
20000	32	26	0.025 (0.0103 0.0073 0.0060 0.0012)	0.02	4	0.682927	0.672769	0.666667	0.610417	0.6125	0.714583	0.697917	0.641667	0.327	0.4625
20000	32	26	0.05 (0.0208 0.0146 0.0121 0.0025)	0.01	4	0.909283	0.896703	0.911063	0.8625	0.860417	0.914583	0.908333	0.88125	0.436	0.7125
20000	32	26	0.1 (0.0416 0.0292 0.0242 0.0050)	0.005	4	0.981171	0.978495	0.982833	0.960417	0.9625	0.989583	0.9875	0.98125	0.474	0.889583
20000	32	32	0.025 (0.0103 0.0073 0.0060 0.0012)	0.02	2	0.688679	0.612155	0.595	0.539	0.546	0.658	0.649	0.59	0.637	0.424
20000	32	32	0.05 (0.0208 0.0146 0.0121 0.0025)	0.01	2	0.897291	0.812298	0.758	0.755	0.761	0.833	0.83	0.795	0.823	0.639
20000	32	32	0.1 (0.0416 0.0292 0.0242 0.0050)	0.005	2	0.974753	0.919492	0.869	0.883	0.886	0.907	0.912	0.904	0.908	0.802
20000	64	26	0.025 (0.0103 0.0073 0.0060 0.0012)	0.02	2	0.666667	0.654867	0.475387	0.325	0.334	0.383	0.382	0.341	0.378	0.436538
20000	64	26	0.05 (0.0208 0.0146 0.0121 0.0025)	0.01	2	0.893281	0.864224	0.595773	0.447	0.452	0.488	0.487	0.46	0.487	0.701923
20000	64	26	0.1 (0.0416 0.0292 0.0242 0.0050)	0.005	2	0.982659	0.967611	0.609124	0.502	0.503	0.515	0.515	0.51	0.516	0.894231
20000	64	26	0.025 (0.0103 0.0073 0.0060 0.0012)	0.02	4	0.68125	0.677632	0.498529	0.313	0.315	0.374	0.376	0.345	0.375	0.432692
20000	64	26	0.05 (0.0208 0.0146 0.0121 0.0025)	0.01	4	0.888016	0.86087	0.604588	0.44	0.445	0.484	0.483	0.455	0.483	0.692308
20000	64	26	0.1 (0.0416 0.0292 0.0242 0.0050)	0.005	4	0.986538	0.977459	0.643799	0.503	0.503	0.518	0.517	0.512	0.516	0.876923
20000	64	51	0.025 (0.0103 0.0073 0.0060 0.0012)	0.02	2	0.685969	0.669556	0.652	0.608	0.626	0.724	0.701	0.643	0.687	0.459
20000	64	51	0.05 (0.0208 0.0146 0.0121 0.0025)	0.01	2	0.903326	0.878981	0.865	0.845	0.857	0.929	0.923	0.873	0.914	0.708
20000	64	51	0.1 (0.0416 0.0292 0.0242 0.0050)	0.005	2	0.989754	0.964985	0.924	0.969	0.968	0.968	0.967	0.965	0.964	0.912
20000	64	51	0.025 (0.0103 0.0073 0.0060 0.0012)	0.02	4	0.702104	0.673098	0.638974	0.616	0.623	0.734359	0.7	0.644	0.686	0.447
20000	64	51	0.05 (0.0208 0.0146 0.0121 0.0025)	0.01	4	0.908429	0.885106	0.852	0.837	0.839	0.926	0.923	0.871	0.907	0.71
20000	64	51	0.1 (0.0416 0.0292 0.0242 0.0050)	0.005	4	0.99075	0.970803	0.926	0.966	0.966	0.966	0.968	0.964	0.963	0.907
20000	64	64	0.025 (0.0103 0.0073 0.0060 0.0012)	0.02	2	0.69967	0.67884	0.608122	0.604	0.613	0.698	0.666	0.619	0.662	0.491667
20000	64	64	0.05 (0.0208 0.0146 0.0121 0.0025)	0.01	2	0.89749	0.88377	0.840932	0.847	0.843	0.897	0.892	0.849	0.891	0.725
20000	64	64	0.1 (0.0416 0.0292 0.0242 0.0050)	0.005	2	0.97541	0.955943	0.914807	0.944	0.942	0.958	0.959	0.95	0.958	0.933333
Sample size	n_snps	n_episnps	h2e	h2p	epi_factor	(c) Power
						EXPRESSO-PVS	EXPRESSO-MSE	SUMMIT	P+0.001	P+0.05	SDPR	PRScs	LASSOSUM	PUMAS	LDpred2
20000	2	1	0.025 (0.0103 0.0073 0.0060 0.0012)	0.02	2	0.565(0.01568)	0.492(0.01581)	0.478(0.01580)	0.415(0.0156)	0.408(0.0155)	0.416(0.01559)	0.418(0.01560)	0.442(0.01570)	0.295(0.0144)	0.232(0.0133)
20000	2	1	0.05 (0.0208 0.0146 0.0121 0.0025)	0.01	2	0.725(0.01412)	0.622(0.01533)	0.615(0.01539)	0.546(0.0157)	0.547(0.0157)	0.505(0.01581)	0.552(0.01573)	0.553(0.01572)	0.422(0.0156)	0.347(0.0151)
20000	2	1	0.1 (0.0416 0.0292 0.0242 0.0050)	0.005	2	0.808(0.01246)	0.740(0.01387)	0.706(0.01441)	0.650(0.0151)	0.638(0.0152)	0.563(0.01569)	0.625(0.01531)	0.597(0.01551)	0.529(0.0158)	0.436(0.0157)
20000	2	1	0.025 (0.0103 0.0073 0.0060 0.0012)	0.02	4	0.574(0.01564)	0.530(0.01578)	0.446(0.01572)	0.407(0.0155)	0.402(0.0155)	0.395(0.01546)	0.401(0.01550)	0.422(0.01562)	0.281(0.0142)	0.245(0.0136)
20000	2	1	0.05 (0.0208 0.0146 0.0121 0.0025)	0.01	4	0.669(0.01488)	0.587(0.01557)	0.580(0.01561)	0.527(0.0158)	0.524(0.0158)	0.482(0.01580)	0.518(0.01580)	0.553(0.01572)	0.396(0.0155)	0.333(0.0149)
20000	2	1	0.1 (0.0416 0.0292 0.0242 0.0050)	0.005	4	0.727(0.01409)	0.661(0.01497)	0.678(0.01478)	0.635(0.0152)	0.627(0.0153)	0.570(0.01566)	0.605(0.01546)	0.579(0.01561)	0.499(0.0158)	0.417(0.0156)
20000	2	2	0.025 (0.0103 0.0073 0.0060 0.0012)	0.02	2	0.569(0.01566)	0.525(0.01579)	0.534(0.01577)	0.491(0.0158)	0.484(0.0158)	0.394(0.01545)	0.471(0.01578)	0.483(0.01580)	0.401(0.0155)	0.307(0.0146)
20000	2	2	0.05 (0.0208 0.0146 0.0121 0.0025)	0.01	2	0.705(0.01442)	0.675(0.01481)	0.671(0.01486)	0.619(0.0154)	0.616(0.0154)	0.506(0.01581)	0.571(0.01565)	0.600(0.01549)	0.538(0.0158)	0.409(0.0155)
20000	2	2	0.1 (0.0416 0.0292 0.0242 0.0050)	0.005	2	0.868(0.01070)	0.765(0.01341)	0.761(0.01349)	0.720(0.0142)	0.708(0.0144)	0.581(0.01560)	0.634(0.01523)	0.670(0.01487)	0.668(0.0149)	0.514(0.0158)
20000	8	3	0.025 (0.0103 0.0073 0.0060 0.0012)	0.02	2	0.545(0.01575)	0.561(0.01569)	0.476(0.01579)	0.443(0.0157)	0.440(0.0157)	0.459(0.01576)	0.508(0.01581)	0.474(0.01579)	0.344(0.0150)	0.338(0.0150)
20000	8	3	0.05 (0.0208 0.0146 0.0121 0.0025)	0.01	2	0.789(0.01290)	0.790(0.01288)	0.679(0.01476)	0.626(0.0153)	0.624(0.0153)	0.647(0.01511)	0.688(0.01465)	0.678(0.01478)	0.546(0.0157)	0.520(0.0158)
20000	8	3	0.1 (0.0416 0.0292 0.0242 0.0050)	0.005	2	0.863(0.01087)	0.860(0.01097)	0.779(0.01312)	0.743(0.0138)	0.737(0.0139)	0.728(0.01407)	0.766(0.01339)	0.747(0.01375)	0.730(0.0140)	0.634(0.0152)
20000	8	3	0.025 (0.0103 0.0073 0.0060 0.0012)	0.02	4	0.410(0.01555)	0.541(0.01576)	0.451(0.01574)	0.412(0.0156)	0.416(0.0156)	0.459(0.01576)	0.484(0.01580)	0.442(0.01570)	0.331(0.0149)	0.306(0.0146)
20000	8	3	0.05 (0.0208 0.0146 0.0121 0.0025)	0.01	4	0.706(0.01441)	0.737(0.01392)	0.655(0.01503)	0.612(0.0154)	0.607(0.0154)	0.635(0.01522)	0.673(0.01483)	0.665(0.01493)	0.525(0.0158)	0.508(0.0158)
20000	8	3	0.1 (0.0416 0.0292 0.0242 0.0050)	0.005	4	0.852(0.01123)	0.816(0.01225)	0.778(0.01314)	0.725(0.0141)	0.726(0.0141)	0.718(0.01423)	0.753(0.01364)	0.752(0.01366)	0.710(0.0143)	0.626(0.0153)
20000	8	6	0.025 (0.0103 0.0073 0.0060 0.0012)	0.02	2	0.712(0.01432)	0.629(0.01528)	0.452(0.01574)	0.411(0.0156)	0.419(0.0156)	0.381(0.01536)	0.427(0.01564)	0.425(0.01563)	0.294(0.0144)	0.293(0.0144)
20000	8	6	0.05 (0.0208 0.0146 0.0121 0.0025)	0.01	2	0.801(0.01263)	0.713(0.01430)	0.633(0.01524)	0.585(0.0156)	0.582(0.0156)	0.492(0.01581)	0.580(0.01561)	0.583(0.01559)	0.455(0.0157)	0.381(0.0154)
20000	8	6	0.1 (0.0416 0.0292 0.0242 0.0050)	0.005	2	0.819(0.01218)	0.792(0.01283)	0.741(0.01385)	0.706(0.0144)	0.701(0.0145)	0.568(0.01566)	0.657(0.01501)	0.637(0.01521)	0.617(0.0154)	0.560(0.0157)
20000	8	6	0.025 (0.0103 0.0073 0.0060 0.0012)	0.02	4	0.705(0.01442)	0.622(0.01533)	0.460(0.01576)	0.417(0.0156)	0.411(0.0156)	0.345(0.01503)	0.428(0.01565)	0.439(0.01569)	0.296(0.0144)	0.291(0.0144)
20000	8	6	0.05 (0.0208 0.0146 0.0121 0.0025)	0.01	4	0.771(0.01329)	0.746(0.01377)	0.635(0.01522)	0.584(0.0156)	0.583(0.0156)	0.487(0.01581)	0.579(0.01561)	0.574(0.01564)	0.464(0.0158)	0.431(0.0157)
20000	8	6	0.1 (0.0416 0.0292 0.0242 0.0050)	0.005	4	0.818(0.01220)	0.796(0.01274)	0.737(0.01392)	0.701(0.0145)	0.692(0.0146)	0.566(0.01567)	0.657(0.01501)	0.629(0.01528)	0.605(0.0155)	0.544(0.0158)
20000	8	8	0.025 (0.0103 0.0073 0.0060 0.0012)	0.02	2	0.642(0.01516)	0.643(0.01515)	0.458(0.01576)	0.462(0.0158)	0.464(0.0158)	0.476(0.01579)	0.529(0.01578)	0.487(0.01581)	0.390(0.0154)	0.327(0.0148)
20000	8	8	0.05 (0.0208 0.0146 0.0121 0.0025)	0.01	2	0.880(0.01028)	0.877(0.01039)	0.607(0.01545)	0.670(0.0149)	0.664(0.0149)	0.628(0.01528)	0.703(0.01445)	0.643(0.01515)	0.577(0.0156)	0.506(0.0158)
20000	8	8	0.1 (0.0416 0.0292 0.0242 0.0050)	0.005	2	0.944(0.00727)	0.884(0.01013)	0.669(0.01488)	0.786(0.0130)	0.783(0.0130)	0.680(0.01475)	0.778(0.01314)	0.746(0.01377)	0.744(0.0138)	0.638(0.0152)
20000	32	13	0.025 (0.0103 0.0073 0.0060 0.0012)	0.02	2	0.455(0.01575)	0.431(0.01566)	0.348(0.01506)	0.418(0.0156)	0.428(0.0156)	0.481(0.01580)	0.487(0.01581)	0.454(0.01574)	0.336(0.0149)	0.406(0.0155)
20000	32	13	0.05 (0.0208 0.0146 0.0121 0.0025)	0.01	2	0.715(0.01427)	0.611(0.01542)	0.440(0.01570)	0.572(0.0156)	0.579(0.0156)	0.607(0.01545)	0.604(0.01547)	0.615(0.01539)	0.517(0.0158)	0.514(0.0158)
20000	32	13	0.1 (0.0416 0.0292 0.0242 0.0050)	0.005	2	0.731(0.01402)	0.638(0.01520)	0.442(0.01570)	0.656(0.0150)	0.657(0.0150)	0.680(0.01475)	0.659(0.01499)	0.678(0.01478)	0.657(0.0150)	0.573(0.0156)
20000	32	13	0.025 (0.0103 0.0073 0.0060 0.0012)	0.02	4	0.353(0.01511)	0.493(0.01581)	0.338(0.01496)	0.406(0.0155)	0.427(0.0156)	0.486(0.01581)	0.471(0.01578)	0.428(0.01565)	0.357(0.0152)	0.372(0.0153)
20000	32	13	0.05 (0.0208 0.0146 0.0121 0.0025)	0.01	4	0.723(0.01415)	0.608(0.01544)	0.440(0.01570)	0.570(0.0157)	0.576(0.0156)	0.618(0.01536)	0.598(0.01550)	0.590(0.01555)	0.513(0.0158)	0.507(0.0158)
20000	32	13	0.1 (0.0416 0.0292 0.0242 0.0050)	0.005	4	0.734(0.01397)	0.648(0.01510)	0.442(0.01570)	0.657(0.0150)	0.656(0.0150)	0.679(0.01476)	0.656(0.01502)	0.674(0.01482)	0.660(0.0150)	0.583(0.0156)
20000	32	26	0.025 (0.0103 0.0073 0.0060 0.0012)	0.02	2	0.218(0.01306)	0.121(0.01031)	0.299(0.01448)	0.257(0.0138)	0.257(0.0138)	0.330(0.01487)	0.313(0.01466)	0.278(0.01417)	0.214(0.0130)	0.245(0.0136)
20000	32	26	0.05 (0.0208 0.0146 0.0121 0.0025)	0.01	2	0.316(0.01470)	0.202(0.01270)	0.414(0.01558)	0.353(0.0151)	0.352(0.0151)	0.421(0.01561)	0.409(0.01555)	0.407(0.01554)	0.326(0.0148)	0.343(0.0150)
20000	32	26	0.1 (0.0416 0.0292 0.0242 0.0050)	0.005	2	0.399(0.01549)	0.285(0.01427)	0.452(0.01574)	0.412(0.0156)	0.412(0.0156)	0.445(0.01572)	0.445(0.01572)	0.448(0.01573)	0.409(0.0155)	0.387(0.0154)
20000	32	26	0.025 (0.0103 0.0073 0.0060 0.0012)	0.02	4	0.225(0.01321)	0.183(0.01223)	0.302(0.01452)	0.258(0.0138)	0.254(0.0138)	0.326(0.01482)	0.313(0.01466)	0.280(0.01420)	0.212(0.0129)	0.236(0.0134)
20000	32	26	0.05 (0.0208 0.0146 0.0121 0.0025)	0.01	4	0.317(0.01471)	0.200(0.01265)	0.418(0.01560)	0.354(0.0151)	0.352(0.0151)	0.424(0.01563)	0.407(0.01554)	0.397(0.01547)	0.322(0.0148)	0.339(0.0150)
20000	32	26	0.1 (0.0416 0.0292 0.0242 0.0050)	0.005	4	0.399(0.01549)	0.401(0.01550)	0.457(0.01575)	0.414(0.0156)	0.414(0.0156)	0.438(0.01569)	0.447(0.01572)	0.446(0.01572)	0.406(0.0155)	0.378(0.0153)
20000	32	32	0.025 (0.0103 0.0073 0.0060 0.0012)	0.02	2	0.606(0.01545)	0.458(0.01576)	0.555(0.01572)	0.477(0.0158)	0.473(0.0158)	0.605(0.01546)	0.577(0.01562)	0.547(0.01574)	0.394(0.0155)	0.434(0.0157)
20000	32	32	0.05 (0.0208 0.0146 0.0121 0.0025)	0.01	2	0.682(0.01473)	0.573(0.01564)	0.740(0.01387)	0.650(0.0151)	0.650(0.0151)	0.761(0.01349)	0.740(0.01387)	0.732(0.01401)	0.605(0.0155)	0.619(0.0154)
20000	32	32	0.1 (0.0416 0.0292 0.0242 0.0050)	0.005	2	0.819(0.01218)	0.755(0.01360)	0.848(0.01135)	0.776(0.0132)	0.770(0.0133)	0.825(0.01202)	0.825(0.01202)	0.827(0.01196)	0.766(0.0134)	0.713(0.0143)
20000	64	26	0.025 (0.0103 0.0073 0.0060 0.0012)	0.02	2	0.256(0.01380)	0.256(0.01380)	0.321(0.01476)	0.284(0.0143)	0.291(0.0144)	0.370(0.01527)	0.351(0.01509)	0.319(0.01474)	0.209(0.0129)	0.300(0.0145)
20000	64	26	0.05 (0.0208 0.0146 0.0121 0.0025)	0.01	2	0.388(0.01541)	0.317(0.01471)	0.443(0.01571)	0.394(0.0155)	0.397(0.0155)	0.476(0.01579)	0.459(0.01576)	0.443(0.01571)	0.334(0.0149)	0.412(0.0156)
20000	64	26	0.1 (0.0416 0.0292 0.0242 0.0050)	0.005	2	0.477(0.01579)	0.472(0.01579)	0.492(0.01581)	0.447(0.0157)	0.450(0.0157)	0.496(0.01581)	0.487(0.01581)	0.495(0.01581)	0.440(0.0157)	0.453(0.0157)
20000	64	26	0.025 (0.0103 0.0073 0.0060 0.0012)	0.02	4	0.221(0.01312)	0.194(0.01250)	0.323(0.01479)	0.270(0.0140)	0.278(0.0142)	0.361(0.01519)	0.347(0.01505)	0.317(0.01471)	0.218(0.0131)	0.288(0.0143)
20000	64	26	0.05 (0.0208 0.0146 0.0121 0.0025)	0.01	4	0.428(0.01565)	0.355(0.01513)	0.439(0.01569)	0.382(0.0154)	0.390(0.0154)	0.470(0.01578)	0.452(0.01574)	0.432(0.01566)	0.332(0.0149)	0.407(0.0155)
20000	64	26	0.1 (0.0416 0.0292 0.0242 0.0050)	0.005	4	0.516(0.01580)	0.431(0.01566)	0.486(0.01581)	0.446(0.0157)	0.447(0.0157)	0.501(0.01581)	0.487(0.01581)	0.495(0.01581)	0.429(0.0157)	0.448(0.0157)
20000	64	51	0.025 (0.0103 0.0073 0.0060 0.0012)	0.02	2	0.483(0.01580)	0.448(0.01573)	0.619(0.01536)	0.515(0.0158)	0.520(0.0158)	0.693(0.01459)	0.633(0.01524)	0.576(0.01563)	0.411(0.0156)	0.504(0.0158)
20000	64	51	0.05 (0.0208 0.0146 0.0121 0.0025)	0.01	2	0.873(0.01053)	0.830(0.01188)	0.847(0.01138)	0.731(0.0140)	0.737(0.0139)	0.894(0.00973)	0.855(0.01113)	0.800(0.01265)	0.672(0.0148)	0.720(0.0142)
20000	64	51	0.1 (0.0416 0.0292 0.0242 0.0050)	0.005	2	0.920(0.00858)	0.884(0.01013)	0.913(0.00891)	0.854(0.0112)	0.856(0.0111)	0.940(0.00751)	0.908(0.00914)	0.898(0.00957)	0.881(0.0102)	0.826(0.0120)
20000	64	51	0.025 (0.0103 0.0073 0.0060 0.0012)	0.02	4	0.645(0.01513)	0.612(0.01541)	0.587(0.01557)	0.518(0.0158)	0.515(0.0158)	0.663(0.01495)	0.638(0.01520)	0.580(0.01561)	0.405(0.0155)	0.499(0.0158)
20000	64	51	0.05 (0.0208 0.0146 0.0121 0.0025)	0.01	4	0.832(0.01182)	0.805(0.01253)	0.830(0.01188)	0.729(0.0141)	0.731(0.0140)	0.891(0.00985)	0.848(0.01135)	0.809(0.01243)	0.667(0.0149)	0.721(0.0142)
20000	64	51	0.1 (0.0416 0.0292 0.0242 0.0050)	0.005	4	0.960(0.00620)	0.948(0.00702)	0.916(0.00877)	0.851(0.0113)	0.851(0.0113)	0.924(0.00838)	0.908(0.00914)	0.899(0.00953)	0.872(0.0106)	0.816(0.0123)
20000	64	64	0.025 (0.0103 0.0073 0.0060 0.0012)	0.02	2	0.519(0.01580)	0.550(0.01573)	0.590(0.01555)	0.523(0.0158)	0.534(0.0158)	0.667(0.01490)	0.614(0.01539)	0.559(0.01570)	0.452(0.0157)	0.459(0.0158)
20000	64	64	0.05 (0.0208 0.0146 0.0121 0.0025)	0.01	2	0.826(0.01199)	0.795(0.01277)	0.821(0.01212)	0.751(0.0137)	0.747(0.0137)	0.856(0.01110)	0.831(0.01185)	0.786(0.01297)	0.683(0.0147)	0.689(0.0146)
20000	64	64	0.1 (0.0416 0.0292 0.0242 0.0050)	0.005	2	0.958(0.00634)	0.935(0.00780)	0.894(0.00973)	0.836(0.0117)	0.837(0.0117)	0.902(0.00940)	0.903(0.00936)	0.895(0.00969)	0.868(0.0107)	0.819(0.0122)

## Sheet: Supplementary Data 3
Supplementary Data 3: Simulation comparison of methods trained on large-scale summary statistics (n=20000) when variant effect and annotation do not depend on annotations. (a) Pearson correlation between measured and predicted gene expression levels. Median Pearson correlation (r) is reported.; (b) Proportion of significant models (i.e., Pearson correlation > 0.1 with two-sided p-value < 0.05 ). …
Sample size	n_snps	n_episnps	h2e	h2p	epi_factor	(a) Pearson correlation
						EXPRESSO-PVS	EXPRESSO-MSE	SUMMIT	P+0.001	P+0.05	SDPR	PRScs	LASSOSUM	PUMAS	LDpred2
Average of all scenario with annotation						0.19541	0.179359	0.160219	0.154186	0.154097	0.174755	0.175128	0.163819	0.155432	0.133915
Average of all scenario without annotation						0.185222	0.162529	0.156252	0.153399	0.153768	0.167889	0.171675	0.159322	0.145623	0.129633
20000	2	0	0.025 (0.0103 0.0073 0.0060 0.0012)	0.02	0	0.142201	0.120285	0.10549	0.106283	0.106326	0.112995	0.114457	0.112792	0.0864798	0.0861515
20000	2	0	0.05 (0.0208 0.0146 0.0121 0.0025)	0.01	0	0.201744	0.17114	0.151873	0.151346	0.150759	0.158602	0.163754	0.159031	0.129644	0.114773
20000	2	0	0.1 (0.0416 0.0292 0.0242 0.0050)	0.005	0	0.282925	0.239819	0.216331	0.212613	0.21176	0.221396	0.231481	0.213674	0.183472	0.154698
20000	4	0	0.025 (0.0103 0.0073 0.0060 0.0012)	0.02	0	0.132766	0.112625	0.121466	0.117509	0.110626	0.125474	0.113405	0.108078	0.0750927	0.102942
20000	4	0	0.05 (0.0208 0.0146 0.0121 0.0025)	0.01	0	0.185731	0.158481	0.171783	0.160679	0.153915	0.173814	0.161995	0.154124	0.107184	0.142467
20000	4	0	0.1 (0.0416 0.0292 0.0242 0.0050)	0.005	0	0.25897	0.221618	0.242259	0.223586	0.214669	0.237681	0.228756	0.214238	0.152028	0.146473
20000	8	0	0.025 (0.0103 0.0073 0.0060 0.0012)	0.02	0	0.124024	0.109426	0.105482	0.105894	0.105992	0.115065	0.118581	0.11189	0.089568	0.0899801
20000	8	0	0.05 (0.0208 0.0146 0.0121 0.0025)	0.01	0	0.175877	0.152456	0.150895	0.150111	0.14999	0.162104	0.168498	0.159008	0.134353	0.120149
20000	8	0	0.1 (0.0416 0.0292 0.0242 0.0050)	0.005	0	0.250964	0.214026	0.214599	0.211069	0.211159	0.226812	0.237681	0.220346	0.192096	0.162799
20000	32	0	0.025 (0.0103 0.0073 0.0060 0.0012)	0.02	0	0.111362	0.102341	0.113982	0.11604	0.117691	0.131563	0.131321	0.12206	0.109312	0.112406
20000	32	0	0.05 (0.0208 0.0146 0.0121 0.0025)	0.01	0	0.162651	0.147498	0.133168	0.132357	0.132817	0.14899	0.149097	0.12466	0.111675	0.115181
20000	32	0	0.1 (0.0416 0.0292 0.0242 0.0050)	0.005	0	0.250749	0.205463	0.245484	0.237074	0.237333	0.266821	0.269365	0.25247	0.238343	0.206597
20000	64	0	0.025 (0.0103 0.0073 0.0060 0.0012)	0.02	0	0.115778	0.115835	0.100268	0.0964265	0.0976667	0.109521	0.109445	0.102413	0.106407	0.0974088
20000	64	0	0.05 (0.0208 0.0146 0.0121 0.0025)	0.01	0	0.162854	0.150708	0.127928	0.12745	0.128315	0.143042	0.144586	0.130756	0.139462	0.118262
20000	64	0	0.1 (0.0416 0.0292 0.0242 0.0050)	0.005	0	0.241536	0.22135	0.209529	0.194123	0.195403	0.217756	0.221835	0.202761	0.22666	0.177195
Sample size	n_snps	n_episnps	h2e	h2p	epi_factor	(b) Proportion of Significant model
						EXPRESSO-PVS	EXPRESSO-MSE	SUMMIT	P+0.001	P+0.05	SDPR	PRScs	LASSOSUM	PUMAS	LDpred2
Average of all scenario with annotation						0.823468	0.776824	0.681337	0.692525	0.692682	0.741775	0.738877	0.711623	0.671869	0.63095
Average of all scenario without annotation						0.761863	0.699281	0.669588	0.672987	0.67501	0.700434	0.712676	0.682792	0.631749	0.60925
20000	2	0	0.025 (0.0103 0.0073 0.0060 0.0012)	0.02	0	0.675393	0.591224	0.518	0.522	0.517	0.566	0.566	0.57	0.401539	0.455
20000	2	0	0.05 (0.0208 0.0146 0.0121 0.0025)	0.01	0	0.834975	0.735426	0.635	0.67	0.672	0.674	0.698	0.693	0.582	0.582
20000	2	0	0.1 (0.0416 0.0292 0.0242 0.0050)	0.005	0	0.922803	0.827051	0.723	0.777	0.774	0.746	0.776	0.769	0.752	0.651
20000	4	0	0.025 (0.0103 0.0073 0.0060 0.0012)	0.02	0	0.644022	0.549824	0.578571	0.562468	0.551913	0.602247	0.559	0.52	0.361305	0.397433
20000	4	0	0.05 (0.0208 0.0146 0.0121 0.0025)	0.01	0	0.798788	0.710706	0.74826	0.707876	0.703507	0.756098	0.709	0.695	0.515909	0.559259
20000	4	0	0.1 (0.0416 0.0292 0.0242 0.0050)	0.005	0	0.880274	0.807903	0.839817	0.80918	0.808623	0.831338	0.801	0.782	0.660227	0.639629
20000	8	0	0.025 (0.0103 0.0073 0.0060 0.0012)	0.02	0	0.624837	0.548907	0.528	0.554	0.551	0.579	0.6	0.575	0.436	0.479
20000	8	0	0.05 (0.0208 0.0146 0.0121 0.0025)	0.01	0	0.791765	0.709172	0.671	0.696	0.691	0.717	0.749	0.722	0.683	0.625
20000	8	0	0.1 (0.0416 0.0292 0.0242 0.0050)	0.005	0	0.878587	0.817401	0.752	0.803	0.803	0.788	0.826	0.809	0.729	0.692
20000	32	0	0.025 (0.0103 0.0073 0.0060 0.0012)	0.02	0	0.556878	0.510882	0.586	0.589	0.609	0.683	0.679	0.622222	0.535385	0.6036
20000	32	0	0.05 (0.0208 0.0146 0.0121 0.0025)	0.01	0	0.783708	0.743553	0.637	0.655	0.653	0.693	0.695	0.589231	0.588889	0.540769
20000	32	0	0.1 (0.0416 0.0292 0.0242 0.0050)	0.005	0	0.946597	0.890756	0.884	0.929	0.929	0.95	0.945	0.945	0.94	0.873
20000	64	0	0.025 (0.0103 0.0073 0.0060 0.0012)	0.02	0	0.547828	0.526802	0.566901	0.489444	0.505383	0.568567	0.565886	0.522072	0.523812	0.513726
20000	64	0	0.05 (0.0208 0.0146 0.0121 0.0025)	0.01	0	0.689128	0.656357	0.707603	0.630714	0.630864	0.665335	0.673969	0.618044	0.610533	0.557107
20000	64	0	0.1 (0.0416 0.0292 0.0242 0.0050)	0.005	0	0.889862	0.833842	0.826548	0.760691	0.764872	0.77531	0.778254	0.75894	0.798828	0.738796
Sample size	n_snps	n_episnps	h2e	h2p	epi_factor	(c) Power
						EXPRESSO-PVS	EXPRESSO-MSE	SUMMIT	P+0.001	P+0.05	SDPR	PRScs	LASSOSUM	PUMAS	LDpred2
Average of all scenario with annotation						0.6382(0.0152)	0.5934(0.0155)	0.5766(0.0156)	0.5490(0.0157)	0.5489(0.0157)	0.5724(0.0156)	0.5866(0.0156)	0.5727(0.0156)	0.4856(0.0158)	0.4658(0.0158)
Average of all scenario without annotation						0.6168(0.0154)	0.5605(0.0157)	0.5554(0.0157)	0.5479(0.0157)	0.5489(0.0157)	0.5696(0.0157)	0.5799(0.0156)	0.5644(0.0157)	0.4728(0.0158)	0.4543(0.0157)
20000	2	0	0.025 (0.0103 0.0073 0.0060 0.0012)	0.02	0	0.6070(0.0154)	0.5250(0.0158)	0.4570(0.0158)	0.4160(0.0156)	0.4160(0.0156)	0.3980(0.0155)	0.4460(0.0157)	0.4660(0.0158)	0.3490(0.0151)	0.2610(0.0139)
20000	2	0	0.05 (0.0208 0.0146 0.0121 0.0025)	0.01	0	0.6940(0.0146)	0.6610(0.0150)	0.5940(0.0155)	0.5690(0.0157)	0.5690(0.0157)	0.5130(0.0158)	0.5730(0.0156)	0.5650(0.0157)	0.4650(0.0158)	0.4200(0.0156)
20000	2	0	0.1 (0.0416 0.0292 0.0242 0.0050)	0.005	0	0.7590(0.0135)	0.7420(0.0138)	0.6860(0.0147)	0.6730(0.0148)	0.6710(0.0149)	0.5790(0.0156)	0.6520(0.0151)	0.5960(0.0155)	0.5060(0.0158)	0.5390(0.0158)
20000	4	0	0.025 (0.0103 0.0073 0.0060 0.0012)	0.02	0	0.5320(0.0158)	0.4920(0.0158)	0.4510(0.0157)	0.4660(0.0158)	0.4590(0.0158)	0.4410(0.0157)	0.4620(0.0158)	0.4300(0.0157)	0.3770(0.0153)	0.4000(0.0155)
20000	4	0	0.05 (0.0208 0.0146 0.0121 0.0025)	0.01	0	0.6770(0.0148)	0.6130(0.0154)	0.6060(0.0155)	0.5210(0.0158)	0.5170(0.0158)	0.6070(0.0154)	0.6050(0.0155)	0.5820(0.0156)	0.4020(0.0155)	0.4380(0.0157)
20000	4	0	0.1 (0.0416 0.0292 0.0242 0.0050)	0.005	0	0.7410(0.0139)	0.7020(0.0145)	0.7050(0.0144)	0.6930(0.0146)	0.6890(0.0146)	0.7180(0.0142)	0.7090(0.0144)	0.6390(0.0152)	0.5200(0.0158)	0.5180(0.0158)
20000	8	0	0.025 (0.0103 0.0073 0.0060 0.0012)	0.02	0	0.4750(0.0158)	0.4490(0.0157)	0.4930(0.0158)	0.4630(0.0158)	0.4630(0.0158)	0.4970(0.0158)	0.5320(0.0158)	0.4730(0.0158)	0.4260(0.0156)	0.3090(0.0146)
20000	8	0	0.05 (0.0208 0.0146 0.0121 0.0025)	0.01	0	0.6440(0.0151)	0.6640(0.0149)	0.6490(0.0151)	0.6280(0.0153)	0.6290(0.0153)	0.6340(0.0152)	0.6770(0.0148)	0.6080(0.0154)	0.5500(0.0157)	0.4490(0.0157)
20000	8	0	0.1 (0.0416 0.0292 0.0242 0.0050)	0.005	0	0.7620(0.0135)	0.6950(0.0146)	0.7400(0.0139)	0.7350(0.0140)	0.7310(0.0140)	0.7200(0.0142)	0.7510(0.0137)	0.6980(0.0145)	0.5770(0.0156)	0.5800(0.0156)
20000	32	0	0.025 (0.0103 0.0073 0.0060 0.0012)	0.02	0	0.4265(0.0156)	0.3234(0.0148)	0.3595(0.0152)	0.3847(0.0154)	0.3910(0.0154)	0.4789(0.0158)	0.4528(0.0157)	0.4287(0.0156)	0.3597(0.0152)	0.3080(0.0146)
20000	32	0	0.05 (0.0208 0.0146 0.0121 0.0025)	0.01	0	0.5177(0.0158)	0.4374(0.0157)	0.4704(0.0158)	0.4442(0.0157)	0.4504(0.0157)	0.4966(0.0158)	0.4776(0.0158)	0.5356(0.0158)	0.4717(0.0158)	0.4696(0.0158)
20000	32	0	0.1 (0.0416 0.0292 0.0242 0.0050)	0.005	0	0.5828(0.0156)	0.4737(0.0158)	0.5397(0.0158)	0.5328(0.0158)	0.5369(0.0158)	0.5757(0.0156)	0.5483(0.0157)	0.5908(0.0155)	0.5034(0.0158)	0.4847(0.0158)
20000	64	0	0.025 (0.0103 0.0073 0.0060 0.0012)	0.02	0	0.5116(0.0158)	0.4256(0.0156)	0.3936(0.0154)	0.5038(0.0158)	0.5064(0.0158)	0.5033(0.0158)	0.5134(0.0158)	0.5113(0.0158)	0.4283(0.0156)	0.3874(0.0154)
20000	64	0	0.05 (0.0208 0.0146 0.0121 0.0025)	0.01	0	0.6219(0.0153)	0.5781(0.0156)	0.5458(0.0157)	0.5421(0.0158)	0.5510(0.0157)	0.6418(0.0152)	0.6065(0.0154)	0.6387(0.0152)	0.5601(0.0157)	0.5906(0.0155)
20000	64	0	0.1 (0.0416 0.0292 0.0242 0.0050)	0.005	0	0.7006(0.0145)	0.6267(0.0153)	0.6409(0.0152)	0.6466(0.0151)	0.6534(0.0150)	0.7401(0.0139)	0.6930(0.0146)	0.7046(0.0144)	0.5974(0.0155)	0.6605(0.0150)

## Sheet: Supplementary Data 4
Supplementary Data 4: The summary of simulation comparison of summary statistics methods and individual data level methods trained on small-scale summary statistics (n=100, 200, 300). (a) Pearson correlation between measured and predicted gene expression levels. Median Pearson correlation (r) is reported.; (b) Proportion of significant models (i.e., Pearson correlation > 0.1 with two-sided p-valu…
(a) Pearson correlation	Simulation	EXPRESSO-PVS	EXPRESSO-MSE	SUMMIT	P+0.001	P+0.05	SDPR	PRScs	LASSOSUM	PUMAS	LDpred2	PUMICE	PrediXcan	FUSION	TIGAR	EpiXcan
	All	0.101205	0.0982055	0.0811353	0.0576625	0.0861477	0.0866432	0.0853689	0.0739152	0.0756288	0.0641135	0.0999708	0.0848654	0.0822274	0.0816757	0.0983933
Sample size	100	0.0784925	0.0757338	0.0642417	0.0347835	0.0674368	0.069072	0.0652084	0.0518209	0.0593248	0.0621884	0.0752757	0.0669188	0.0678218	0.0672012	0.0761095
	200	0.106624	0.103723	0.0788595	0.0587022	0.0898626	0.0907515	0.088747	0.0726378	0.0764703	0.0644625	0.103211	0.0844877	0.0867313	0.0859993	0.0998788
	300	0.118498	0.11516	0.100305	0.0795018	0.101144	0.100106	0.102151	0.097287	0.0910913	0.0656896	0.121426	0.10319	0.0921292	0.0918265	0.119192
n_snps	2	0.109174	0.104814	0.102841	0.0919884	0.102926	0.0940962	0.0968113	0.0954752	0.0862506	0.061419	0.125643	0.110968	0.0718955	0.0709033	0.127459
	8	0.0982206	0.0965443	0.0846637	0.0601049	0.088105	0.0864782	0.0881805	0.0814186	0.0746908	0.0577397	0.100806	0.0852049	0.0796338	0.0787029	0.100257
	32	0.107002	0.103091	0.0825312	0.0519738	0.0844105	0.0878319	0.0870812	0.0720764	0.0747963	0.0674477	0.102525	0.0855916	0.0911912	0.0906421	0.0986509
	64	0.0936109	0.0910163	0.0631876	0.0403132	0.0758606	0.0811475	0.0739795	0.0553147	0.0710262	0.0687697	0.081178	0.0681378	0.0820566	0.0821455	0.0788323
h2e	0.025 (0.0103 0.0073 0.0060 0.0012)	0.0516528	0.0497047	0.039083	0.0184865	0.044423	0.0455148	0.0439467	0.0366748	0.0376907	0.0460625	0.0448222	0.035403	0.0450041	0.0445222	0.0433454
	0.05 (0.0208 0.0146 0.0121 0.0025)	0.0923463	0.0896722	0.0708429	0.0485383	0.0795471	0.0789325	0.0773297	0.0657759	0.0695303	0.0629536	0.0889732	0.0756789	0.0760637	0.0758491	0.0879443
	0.1 (0.0416 0.0292 0.0242 0.0050)	0.159616	0.15524	0.13348	0.105963	0.134473	0.135482	0.13483	0.119295	0.119665	0.0833243	0.166117	0.143514	0.125615	0.124656	0.16389
epi_factor	2	0.101175	0.0982598	0.0803745	0.0587746	0.0868284	0.0874904	0.0854348	0.0733634	0.0754457	0.0632431	0.099683	0.084435	0.0818392	0.0812739	0.0982695
	4	0.101252	0.0981202	0.0823307	0.0559149	0.0850781	0.0853118	0.0852653	0.0747823	0.0759166	0.0654812	0.100423	0.0855416	0.0828375	0.0823071	0.0985878
(b) Proportion of Significant model	Simulation	EXPRESSO-PVS	EXPRESSO-MSE	SUMMIT	P+0.001	P+0.05	SDPR	PRScs	LASSOSUM	PUMAS	LDpred2	PUMICE	PrediXcan	FUSION	TIGAR	EpiXcan
	All	0.439636	0.42599	0.368753	0.246959	0.362646	0.370855	0.379749	0.328025	0.360661	0.297905	0.427165	0.369756	0.37476	0.372394	0.423134
Sample size	100	0.340007	0.323692	0.307081	0.140506	0.285317	0.303807	0.295506	0.249483	0.288053	0.285716	0.323085	0.284752	0.313867	0.311748	0.328292
	200	0.460582	0.449381	0.353166	0.260605	0.37463	0.38483	0.386852	0.320431	0.363511	0.303944	0.441498	0.378438	0.382311	0.379115	0.430476
	300	0.518318	0.504897	0.446011	0.339765	0.427991	0.42393	0.456889	0.41416	0.430419	0.304056	0.516911	0.446079	0.428104	0.426318	0.510632
n_snps	2	0.453468	0.434585	0.460667	0.353309	0.401515	0.392091	0.421333	0.417189	0.387363	0.303583	0.483608	0.447742	0.328207	0.323255	0.500387
	8	0.421285	0.415909	0.381394	0.264711	0.37366	0.369013	0.391467	0.359832	0.364337	0.253858	0.445345	0.384214	0.356107	0.34911	0.439117
	32	0.471773	0.452713	0.381875	0.227259	0.362062	0.373358	0.393363	0.331313	0.35565	0.331246	0.439514	0.376541	0.42064	0.421303	0.429384
	64	0.41755	0.404193	0.28784	0.185096	0.328893	0.357453	0.329467	0.23943	0.345974	0.305205	0.362768	0.301723	0.375467	0.376252	0.354549
h2e	0.025 (0.0103 0.0073 0.0060 0.0012)	0.190967	0.184116	0.170008	0.0915432	0.186874	0.190222	0.179951	0.159826	0.210538	0.199538	0.200801	0.162422	0.1936	0.191633	0.187903
	0.05 (0.0208 0.0146 0.0121 0.0025)	0.425789	0.41477	0.324882	0.223	0.353789	0.364681	0.358333	0.295567	0.344941	0.285159	0.405299	0.342096	0.351674	0.350157	0.397739
	0.1 (0.0416 0.0292 0.0242 0.0050)	0.702151	0.679085	0.611369	0.426333	0.547274	0.557663	0.600963	0.52868	0.526504	0.409018	0.675394	0.60475	0.579007	0.575392	0.683759
epi_factor	2	0.440803	0.426972	0.367401	0.253623	0.367543	0.37459	0.380458	0.328506	0.360487	0.297089	0.426784	0.369952	0.374489	0.371356	0.423676
	4	0.437802	0.424447	0.370877	0.236487	0.354949	0.364987	0.378635	0.327268	0.360934	0.299187	0.427763	0.369448	0.375187	0.374024	0.422281
(c) Power	Simulation	EXPRESSO-PVS	EXPRESSO-MSE	SUMMIT	P+0.001	P+0.05	SDPR	PRScs	LASSOSUM	PUMAS	LDpred2	PUMICE	PrediXcan	FUSION	TIGAR	EpiXcan
	All	0.3277(0.0148)	0.3251(0.0148)	0.1945(0.01252)	0.1577(0.01153)	0.2730(0.0141)	0.2766(0.0141)	0.2705(0.0140)	0.1878(0.01235)	0.1742(0.01199)	0.0833(0.00874)	0.3348(0.0149)	0.2496(0.01369)	0.2838(0.0143)	0.2835(0.0143)	0.3004(0.01450)
Sample size	100	0.2148(0.0130)	0.2124(0.0129)	0.1511(0.01133)	0.0721(0.00818)	0.1990(0.0126)	0.2113(0.0129)	0.1980(0.0126)	0.1201(0.01028)	0.1224(0.01036)	0.0487(0.00681)	0.2244(0.0132)	0.1612(0.01163)	0.2190(0.0131)	0.2196(0.0131)	0.1969(0.01257)
	200	0.3437(0.0150)	0.3412(0.0150)	0.1876(0.01235)	0.1594(0.01158)	0.2829(0.0142)	0.2817(0.0142)	0.2671(0.0140)	0.1761(0.01205)	0.1834(0.01224)	0.0877(0.00894)	0.3538(0.0151)	0.2541(0.01377)	0.2941(0.0144)	0.2896(0.0143)	0.3113(0.01464)
	300	0.4244(0.0156)	0.4218(0.0156)	0.2447(0.01359)	0.2415(0.01353)	0.3372(0.0149)	0.3367(0.0149)	0.3464(0.0150)	0.2671(0.01399)	0.2167(0.01303)	0.1133(0.01002)	0.4262(0.0156)	0.3336(0.01491)	0.3384(0.0150)	0.3412(0.0150)	0.3932(0.01545)
n_snps	2	0.3600(0.0152)	0.3508(0.0151)	0.2421(0.01355)	0.2296(0.01330)	0.3112(0.0146)	0.2596(0.0139)	0.2864(0.0143)	0.2471(0.01364)	0.2216(0.01313)	0.0779(0.00848)	0.3887(0.0154)	0.3176(0.01472)	0.2524(0.0137)	0.2510(0.0137)	0.3603(0.01518)
	8	0.3371(0.0149)	0.3378(0.0150)	0.2137(0.01296)	0.1746(0.01200)	0.2825(0.0142)	0.2685(0.0140)	0.2803(0.0142)	0.2096(0.01287)	0.1692(0.01186)	0.0667(0.00789)	0.3552(0.0151)	0.2661(0.01397)	0.2676(0.0140)	0.2626(0.0139)	0.3145(0.01468)
	32	0.3052(0.0146)	0.3033(0.0145)	0.1947(0.01252)	0.1440(0.01110)	0.2792(0.0142)	0.2993(0.0145)	0.2750(0.0141)	0.1893(0.01239)	0.1621(0.01165)	0.0972(0.00937)	0.3541(0.0151)	0.2514(0.01372)	0.3220(0.0148)	0.3191(0.0147)	0.3132(0.01467)
	64	0.3212(0.0148)	0.3189(0.0147)	0.1465(0.01118)	0.1113(0.00995)	0.2345(0.0134)	0.2721(0.0141)	0.2466(0.0136)	0.1289(0.01060)	0.1627(0.01167)	0.0891(0.00901)	0.2628(0.0139)	0.1906(0.01242)	0.2807(0.0142)	0.2882(0.0143)	0.2377(0.01346)
h2e	0.025 (0.0089 0.0032 0.0106 0.0022)	0.1210(0.0103)	0.1164(0.0101)	0.0695(0.00804)	0.0437(0.00646)	0.1256(0.0105)	0.1335(0.0108)	0.1173(0.0102)	0.0785(0.00851)	0.0870(0.00891)	0.0311(0.00549)	0.1364(0.0109)	0.0791(0.00853)	0.1333(0.0107)	0.1350(0.0108)	0.1030(0.00961)
	0.05 (0.0178 0.0065 0.0213 0.0044)	0.2994(0.0145)	0.2959(0.0144)	0.1652(0.01174)	0.1370(0.01087)	0.2610(0.0139)	0.2634(0.0139)	0.2559(0.0138)	0.1679(0.01182)	0.1634(0.01169)	0.0716(0.00815)	0.3086(0.0146)	0.2139(0.01297)	0.2634(0.0139)	0.2641(0.0139)	0.2677(0.01400)
	0.1 (0.0357 0.0130 0.0425 0.0088)	0.5625(0.0157)	0.5631(0.0157)	0.3487(0.01507)	0.2923(0.01438)	0.4325(0.0157)	0.4329(0.0157)	0.4383(0.0157)	0.3170(0.01471)	0.2721(0.01407)	0.1471(0.01120)	0.5594(0.0157)	0.4559(0.01575)	0.4547(0.0157)	0.4513(0.0157)	0.5307(0.01578)
epi_factor	2	0.3292(0.0149)	0.3270(0.0148)	0.1967(0.01257)	0.1613(0.01163)	0.2771(0.0142)	0.2783(0.0142)	0.2734(0.0141)	0.1895(0.01239)	0.1793(0.01213)	0.0837(0.00876)	0.3354(0.0149)	0.2520(0.01373)	0.2825(0.0142)	0.2825(0.0142)	0.3023(0.01452)
	4	0.3252(0.0148)	0.3222(0.0148)	0.1910(0.01243)	0.1520(0.01135)	0.2667(0.0140)	0.2740(0.0141)	0.2659(0.0140)	0.1851(0.01228)	0.1661(0.01177)	0.0825(0.00870)	0.3338(0.0149)	0.2460(0.01362)	0.2858(0.0143)	0.2850(0.0143)	0.2975(0.01446)

## Sheet: Supplementary Data 5
Supplementary Data 5: Simulation comparison of summary statistics methods and individual data level methods trained on large-scale summary statistics (n=100, 200, 300). (a) Pearson correlation between measured and predicted gene expression levels. Median Pearson correlation (r) is reported.; (b) Proportion of significant models (Pearson correlation > 0.1 with two-sided p-value < 0.05 ). (c) TWAS …
Sample size	n_snps	n_episnps	h2e	h2p	epi_factor	(a) Pearson correlation
						EXPRESSO-PVS	EXPRESSO-MSE	SUMMIT	P+0.001	P+0.05	SDPR	PRScs	LASSOSUM	PUMAS	LDpred2	PUMICE	PrediXcan	FUSION	TIGAR	EpiXcan
100	2	1	0.025 (0.0103 0.0073 0.0060 0.0012)	0.02	2	0.0357811	0.0327818	0.0380239	0.0215373	0.0413991	0.0418691	0.0350176	0.0307643	0.0364536	0.0600408	0.0337409	0.0422557	0.032854	0.0330677	0.0414636
100	2	1	0.05 (0.0208 0.0146 0.0121 0.0025)	0.01	2	0.0726397	0.0672496	0.0820212	0.0491276	0.0775201	0.0660749	0.0752599	0.066089	0.0729334	0.0929711	0.0792823	0.0815599	0.0617331	0.0601524	0.0807789
100	2	1	0.1 (0.0416 0.0292 0.0242 0.0050)	0.005	2	0.126997	0.122761	0.157096	0.127764	0.129381	0.12034	0.116229	0.114555	0.122646	0.0903251	0.156091	0.161798	0.104284	0.102596	0.171502
100	2	1	0.025 (0.0103 0.0073 0.0060 0.0012)	0.02	4	0.0354192	0.033284	0.0304632	0.016712	0.0388455	0.0388013	0.0342978	0.030897	0.0390269	0.048858	0.0387191	0.0346831	0.0317542	0.0312146	0.0450523
100	2	1	0.05 (0.0208 0.0146 0.0121 0.0025)	0.01	4	0.0722166	0.067207	0.0723086	0.04841	0.0741359	0.066165	0.0713016	0.0612325	0.0647389	0.0576832	0.0895065	0.0817447	0.0583417	0.0571912	0.086458
100	2	1	0.1 (0.0416 0.0292 0.0242 0.0050)	0.005	4	0.128864	0.123485	0.140533	0.129813	0.125443	0.107079	0.130662	0.102244	0.106299	0.0901028	0.168488	0.156513	0.0976884	0.0972786	0.169159
100	2	2	0.025 (0.0103 0.0073 0.0060 0.0012)	0.02	2	0.057023	0.0505356	0.049692	0.0196399	0.0439054	0.0548897	0.0445003	0.0350577	0.0316851	0.0305079	0.042393	0.0512795	0.0306755	0.027876	0.0458365
100	2	2	0.05 (0.0208 0.0146 0.0121 0.0025)	0.01	2	0.100457	0.09279	0.0820171	0.0475757	0.0812189	0.0861132	0.079136	0.0592149	0.060912	0.0292206	0.0962177	0.0842577	0.0505604	0.0502875	0.0973805
100	2	2	0.1 (0.0416 0.0292 0.0242 0.0050)	0.005	2	0.171216	0.157494	0.130846	0.151485	0.139548	0.139493	0.137687	0.115882	0.113697	0.0680928	0.189675	0.168025	0.079623	0.0769115	0.188876
100	8	3	0.025 (0.0103 0.0073 0.0060 0.0012)	0.02	2	0.0252119	0.0251151	0.0409376	0.00151926	0.0320406	0.0388972	0.0325011	0.0292009	0.029663	0.0231877	0.0195983	0.0257263	0.0331477	0.0336235	0.0231399
100	8	3	0.05 (0.0208 0.0146 0.0121 0.0025)	0.01	2	0.0593121	0.0569734	0.0555781	0.01897	0.0616804	0.0708444	0.059554	0.0443977	0.0518391	0.037955	0.0486458	0.0462313	0.0590354	0.0577488	0.0565237
100	8	3	0.1 (0.0416 0.0292 0.0242 0.0050)	0.005	2	0.112252	0.109567	0.111695	0.0602708	0.12065	0.123882	0.111735	0.0862749	0.10078	0.057395	0.113427	0.103775	0.101505	0.0992659	0.113101
100	8	3	0.025 (0.0103 0.0073 0.0060 0.0012)	0.02	4	0.0265093	0.0236043	0.0331997	0	0.0293773	0.0329271	0.0280606	0.0299756	0.0217333	0.0229398	0.0187834	0.0134229	0.0279412	0.0284352	0.0201129
100	8	3	0.05 (0.0208 0.0146 0.0121 0.0025)	0.01	4	0.0587509	0.0545839	0.0459948	0.0155747	0.0542031	0.0616874	0.0532432	0.0422424	0.0487942	0.0275688	0.0400782	0.0460961	0.0510321	0.0508276	0.0519539
100	8	3	0.1 (0.0416 0.0292 0.0242 0.0050)	0.005	4	0.109593	0.106894	0.101069	0.052763	0.107004	0.114036	0.103847	0.0760103	0.0911604	0.0461264	0.107572	0.0988926	0.0886212	0.0874901	0.100255
100	8	6	0.025 (0.0103 0.0073 0.0060 0.0012)	0.02	2	0.0382068	0.0379976	0.00776031	0.0112337	0.0277473	0.028441	0.0296685	0.0271774	0.0216402	0.0582712	0.0272738	0.028318	0.0324847	0.0306115	0.0393673
100	8	6	0.05 (0.0208 0.0146 0.0121 0.0025)	0.01	2	0.0762728	0.0708599	0.0438996	0.0274538	0.0554455	0.0525215	0.060836	0.0497076	0.0504162	0.0613259	0.0698591	0.059077	0.0637139	0.0634726	0.0679244
100	8	6	0.1 (0.0416 0.0292 0.0242 0.0050)	0.005	2	0.136966	0.133523	0.0929009	0.0718807	0.114549	0.104042	0.116566	0.101202	0.0901462	0.056159	0.140543	0.125296	0.116546	0.11504	0.152176
100	8	6	0.025 (0.0103 0.0073 0.0060 0.0012)	0.02	4	0.0397397	0.0391312	0.00635368	0.0188651	0.0282907	0.0287571	0.0299761	0.0255729	0.0231759	0.0530893	0.0312113	0.0346356	0.0326365	0.0308881	0.0420189
100	8	6	0.05 (0.0208 0.0146 0.0121 0.0025)	0.01	4	0.0760743	0.0728072	0.0424531	0.0295107	0.0567961	0.0572024	0.0623778	0.0487273	0.0454859	0.0593944	0.0783315	0.0649392	0.0635695	0.0626224	0.0709866
100	8	6	0.1 (0.0416 0.0292 0.0242 0.0050)	0.005	4	0.141136	0.136532	0.100854	0.0699142	0.115977	0.105585	0.113833	0.0968129	0.0957826	0.112108	0.145307	0.140013	0.115292	0.113149	0.152737
100	8	8	0.025 (0.0103 0.0073 0.0060 0.0012)	0.02	2	0.0368738	0.0349093	0.0413088	0.011519	0.0276243	0.0265414	0.0321123	0.0289329	0.0181063	0.0187386	0.0331947	0.0266123	0.0278973	0.0283818	0.0365135
100	8	8	0.05 (0.0208 0.0146 0.0121 0.0025)	0.01	2	0.0749782	0.0732661	0.0565305	0.0240097	0.056976	0.055094	0.0554383	0.0508399	0.0392929	0.0219054	0.0628143	0.0441918	0.0575917	0.0568075	0.0592633
100	8	8	0.1 (0.0416 0.0292 0.0242 0.0050)	0.005	2	0.142473	0.140371	0.110411	0.069481	0.115216	0.112009	0.110107	0.0964381	0.085461	0.0769064	0.133261	0.102747	0.104706	0.102515	0.129228
100	32	13	0.025 (0.0103 0.0073 0.0060 0.0012)	0.02	2	0.0271656	0.027077	0.0202408	0.0144857	0.0332939	0.0300234	0.0257135	0.0119126	0.0179282	0.069606	0.035903	0.0345807	0.0418082	0.0435381	0.0388627
100	32	13	0.05 (0.0208 0.0146 0.0121 0.0025)	0.01	2	0.0595907	0.0578254	0.0440198	0.0271604	0.0591446	0.0558892	0.05337	0.0338259	0.0483547	0.0551365	0.0702331	0.0663238	0.0744531	0.076445	0.0774195
100	32	13	0.1 (0.0416 0.0292 0.0242 0.0050)	0.005	2	0.114314	0.110471	0.0957379	0.0550488	0.0999524	0.102265	0.101705	0.0678387	0.0843802	0.0978016	0.125307	0.11603	0.129423	0.128426	0.123872
100	32	13	0.025 (0.0103 0.0073 0.0060 0.0012)	0.02	4	0.0313126	0.0300891	0.01693	0.015213	0.0333692	0.0365664	0.0295377	0.0112538	0.0200631	0.0269312	0.0461287	0.0433356	0.0417982	0.0440844	0.0432134
100	32	13	0.05 (0.0208 0.0146 0.0121 0.0025)	0.01	4	0.0665632	0.0643874	0.0457645	0.0398027	0.0631345	0.0584153	0.053163	0.0253362	0.0464645	0.0590366	0.0738296	0.0743652	0.07419	0.0769516	0.0744056
100	32	13	0.1 (0.0416 0.0292 0.0242 0.0050)	0.005	4	0.12706	0.117972	0.103061	0.0573348	0.106495	0.0998471	0.103356	0.071063	0.0873461	0.110345	0.140124	0.126918	0.127826	0.127886	0.135838
100	32	26	0.025 (0.0103 0.0073 0.0060 0.0012)	0.02	2	0.045231	0.0442547	0.0425308	0.0189065	0.0348909	0.0410331	0.0367703	0.0365316	0.0430893	0.0310496	0.0371266	0.032008	0.0431301	0.0433668	0.0370884
100	32	26	0.05 (0.0208 0.0146 0.0121 0.0025)	0.01	2	0.0817523	0.0803447	0.0770503	0.0269191	0.0628	0.0724621	0.066581	0.0582402	0.0655322	0.061161	0.0625068	0.0468529	0.0704232	0.0682847	0.0594403
100	32	26	0.1 (0.0416 0.0292 0.0242 0.0050)	0.005	2	0.150508	0.148817	0.139974	0.0557357	0.113298	0.12627	0.120892	0.107616	0.111541	0.0935128	0.114358	0.0982202	0.115655	0.110087	0.120861
100	32	26	0.025 (0.0103 0.0073 0.0060 0.0012)	0.02	4	0.0458548	0.0450721	0.044791	0.0176373	0.0356574	0.04116	0.0370994	0.0426359	0.0419496	0.0373286	0.0324526	0.0333039	0.04271	0.0433674	0.0391754
100	32	26	0.05 (0.0208 0.0146 0.0121 0.0025)	0.01	4	0.0832446	0.0818683	0.0751253	0.0295969	0.0638635	0.0732989	0.0678232	0.0593963	0.0675399	0.0649037	0.0663236	0.0456745	0.0706911	0.0684392	0.0602316
100	32	26	0.1 (0.0416 0.0292 0.0242 0.0050)	0.005	4	0.153972	0.150576	0.13858	0.0569311	0.11254	0.126566	0.117946	0.108744	0.122173	0.104652	0.12169	0.0952419	0.115247	0.110729	0.122119
100	32	32	0.025 (0.0103 0.0073 0.0060 0.0012)	0.02	2	0.0314627	0.0318049	0.0213763	0.010839	0.0273489	0.0300258	0.0255821	0.0177129	0.0319704	0.0361713	0.0222856	0.0207404	0.0306618	0.029867	0.0269545
100	32	32	0.05 (0.0208 0.0146 0.0121 0.0025)	0.01	2	0.069534	0.0703141	0.0402493	0.0198439	0.0567067	0.0592759	0.0526153	0.0319003	0.056854	0.0540519	0.0610693	0.0464581	0.0617409	0.0609981	0.0626987
100	32	32	0.1 (0.0416 0.0292 0.0242 0.0050)	0.005	2	0.137473	0.132531	0.0824604	0.0521566	0.110463	0.116622	0.0994055	0.0621108	0.0979714	0.073398	0.136464	0.100891	0.113167	0.109304	0.116117
100	64	26	0.025 (0.0103 0.0073 0.0060 0.0012)	0.02	2	0.0274925	0.0284805	0.0248842	0	0.0224041	0.0262679	0.0226408	0.0307731	0.0260294	0.0568854	0.0311823	0.0235272	0.0333106	0.0361307	0.0306531
100	64	26	0.05 (0.0208 0.0146 0.0121 0.0025)	0.01	2	0.0587891	0.0576219	0.0458695	0.0105708	0.0471394	0.0521218	0.0466116	0.0409351	0.0468518	0.0843572	0.061838	0.0480791	0.0631548	0.0641604	0.057137
100	64	26	0.1 (0.0416 0.0292 0.0242 0.0050)	0.005	2	0.11343	0.111513	0.103577	0.0313219	0.0924507	0.102384	0.0926298	0.0827833	0.0889995	0.110499	0.115122	0.0995603	0.113758	0.114084	0.108945
100	64	26	0.025 (0.0103 0.0073 0.0060 0.0012)	0.02	4	0.0305594	0.0294671	0.0235288	0	0.021252	0.0262261	0.0223089	0.0288523	0.0204404	0.0552498	0.0355831	0.0159495	0.03292	0.0352884	0.0241728
100	64	26	0.05 (0.0208 0.0146 0.0121 0.0025)	0.01	4	0.0624391	0.0610753	0.0449108	0.0141445	0.0449514	0.0529051	0.0488497	0.0428748	0.0445158	0.0672617	0.0616002	0.0461245	0.0620586	0.0631317	0.0555268
100	64	26	0.1 (0.0416 0.0292 0.0242 0.0050)	0.005	4	0.122601	0.116393	0.0987089	0.0340756	0.0910088	0.101152	0.0936759	0.0814509	0.0934467	0.108389	0.116702	0.102433	0.111207	0.111627	0.0979659
100	64	51	0.025 (0.0103 0.0073 0.0060 0.0012)	0.02	2	0.0316884	0.0311693	0.0196224	0.0100696	0.0315669	0.029667	0.0205701	0.0219695	0.0220511	0.0515598	0.0281603	0.028902	0.0330268	0.0334403	0.0341551
100	64	51	0.05 (0.0208 0.0146 0.0121 0.0025)	0.01	2	0.0652465	0.0636472	0.0446169	0.0174033	0.0559078	0.0588462	0.0476661	0.023949	0.0543301	0.0657186	0.0572051	0.0531395	0.0589555	0.0571947	0.0538234
100	64	51	0.1 (0.0416 0.0292 0.0242 0.0050)	0.005	2	0.122452	0.122152	0.0967741	0.0385136	0.104451	0.111177	0.0977175	0.0578861	0.106122	0.103249	0.0992714	0.0828247	0.105092	0.102473	0.118813
100	64	51	0.025 (0.0103 0.0073 0.0060 0.0012)	0.02	4	0.0388	0.0376854	0.0214512	0.0102634	0.0324015	0.0299635	0.021484	0.0256223	0.0273357	0.0442252	0.0309421	0.0348433	0.0338057	0.0340185	0.0325034
100	64	51	0.05 (0.0208 0.0146 0.0121 0.0025)	0.01	4	0.0662035	0.0642522	0.0429637	0.0152354	0.0570239	0.0596865	0.0467126	0.0226827	0.0476493	0.0802622	0.0507758	0.0506968	0.0600075	0.0586685	0.0514068
100	64	51	0.1 (0.0416 0.0292 0.0242 0.0050)	0.005	4	0.126716	0.125269	0.0997807	0.0395675	0.105559	0.114749	0.0968949	0.0590704	0.0985176	0.116296	0.105897	0.0823701	0.105082	0.102457	0.115318
100	64	64	0.025 (0.0103 0.0073 0.0060 0.0012)	0.02	2	0.0246585	0.0235284	0.016556	0.00719698	0.026637	0.0217571	0.0266755	0.00543469	0.0195425	0.0143832	0.0216966	0.0179264	0.0278912	0.0286863	0.0216664
100	64	64	0.05 (0.0208 0.0146 0.0121 0.0025)	0.01	2	0.0551058	0.0520574	0.0400617	0.0177662	0.0492793	0.0464035	0.0385756	0.0240955	0.0375353	0.0495749	0.0432048	0.044404	0.0525346	0.0533636	0.0379983
100	64	64	0.1 (0.0416 0.0292 0.0242 0.0050)	0.005	2	0.112409	0.108184	0.0839093	0.039537	0.0916208	0.0935671	0.0827356	0.0543796	0.0651435	0.0743023	0.0958901	0.0798001	0.0934153	0.0949128	0.0897214
200	2	1	0.025 (0.0103 0.0073 0.0060 0.0012)	0.02	2	0.0569321	0.0548282	0.0541724	0.0278931	0.0713867	0.0497204	0.0625451	0.0437065	0.0458584	0.0501969	0.0572813	0.03975	0.0522959	0.0518921	0.0562813
200	2	1	0.05 (0.0208 0.0146 0.0121 0.0025)	0.01	2	0.0924596	0.0963562	0.0817557	0.102486	0.119286	0.0794252	0.0923083	0.0817328	0.0786572	0.0730513	0.112324	0.0959671	0.0803244	0.0799178	0.117866
200	2	1	0.1 (0.0416 0.0292 0.0242 0.0050)	0.005	2	0.152028	0.153836	0.160145	0.153199	0.151475	0.164246	0.150898	0.156337	0.13276	0.0639711	0.20798	0.178403	0.123397	0.121719	0.192586
200	2	1	0.025 (0.0103 0.0073 0.0060 0.0012)	0.02	4	0.0565469	0.0554117	0.0494432	0.0318749	0.0689563	0.04714	0.0604158	0.0389436	0.0399953	0.0636914	0.0532905	0.041701	0.0499276	0.0491159	0.054127
200	2	1	0.05 (0.0208 0.0146 0.0121 0.0025)	0.01	4	0.0955197	0.0964455	0.078751	0.0960511	0.111032	0.0826504	0.0890432	0.0750872	0.0741434	0.0643706	0.114065	0.0967695	0.0770075	0.0775714	0.111463
200	2	1	0.1 (0.0416 0.0292 0.0242 0.0050)	0.005	4	0.152031	0.150703	0.157157	0.142864	0.143395	0.152704	0.147193	0.145532	0.122637	0.0742404	0.201438	0.168668	0.118492	0.115902	0.190568
200	2	2	0.025 (0.0103 0.0073 0.0060 0.0012)	0.02	2	0.0678546	0.0640425	0.0604294	0.0227444	0.0621434	0.0587134	0.0609982	0.0573785	0.0384766	0.0311201	0.0574733	0.0367614	0.0382506	0.0342728	0.0552094
200	2	2	0.05 (0.0208 0.0146 0.0121 0.0025)	0.01	2	0.116498	0.112203	0.0993672	0.0905499	0.0974804	0.104648	0.0858776	0.100955	0.0715914	0.0495596	0.122527	0.0992026	0.0586377	0.0578064	0.111533
200	2	2	0.1 (0.0416 0.0292 0.0242 0.0050)	0.005	2	0.19176	0.181182	0.14234	0.194823	0.154954	0.147251	0.145661	0.14438	0.123646	0.0623869	0.212428	0.164792	0.0913052	0.0907466	0.207258
200	8	3	0.025 (0.0103 0.0073 0.0060 0.0012)	0.02	2	0.0460703	0.0470554	0.0449987	0.0139508	0.0489206	0.048158	0.0457405	0.0407941	0.0393548	0.0398421	0.0349982	0.0193108	0.047196	0.0458297	0.0348135
200	8	3	0.05 (0.0208 0.0146 0.0121 0.0025)	0.01	2	0.081795	0.0806378	0.0815641	0.0422157	0.0864188	0.0832268	0.0807906	0.0746602	0.0699473	0.0742394	0.0856298	0.0763759	0.0783788	0.0756582	0.0827092
200	8	3	0.1 (0.0416 0.0292 0.0242 0.0050)	0.005	2	0.144385	0.138151	0.142168	0.121225	0.147574	0.143466	0.140444	0.126299	0.128636	0.0784299	0.166055	0.148418	0.122252	0.1189	0.174831
200	8	3	0.025 (0.0103 0.0073 0.0060 0.0012)	0.02	4	0.0470557	0.0460176	0.0441443	0.0138936	0.0435042	0.0412855	0.0400952	0.0372741	0.0326412	0.0292529	0.0316127	0.0219548	0.0410922	0.0393544	0.032667
200	8	3	0.05 (0.0208 0.0146 0.0121 0.0025)	0.01	4	0.0788259	0.0790683	0.0701387	0.0442283	0.0759285	0.075514	0.072543	0.0646915	0.066052	0.0495204	0.0824949	0.058148	0.0682278	0.0665248	0.0871149
200	8	3	0.1 (0.0416 0.0292 0.0242 0.0050)	0.005	4	0.142412	0.139213	0.135375	0.105918	0.135089	0.129701	0.126426	0.104433	0.111311	0.0779952	0.165561	0.138878	0.108913	0.105009	0.159844
200	8	6	0.025 (0.0103 0.0073 0.0060 0.0012)	0.02	2	0.0642857	0.0601362	0.0515409	0.0163567	0.0497376	0.0491332	0.0562039	0.0521842	0.0430355	0.0474376	0.0561877	0.0420575	0.0543846	0.0534017	0.0438413
200	8	6	0.05 (0.0208 0.0146 0.0121 0.0025)	0.01	2	0.106271	0.104457	0.0857102	0.060763	0.0865485	0.0863507	0.0931808	0.0902066	0.0777696	0.072922	0.10126	0.0798533	0.0890794	0.089748	0.0886704
200	8	6	0.1 (0.0416 0.0292 0.0242 0.0050)	0.005	2	0.176036	0.176792	0.158706	0.124381	0.14805	0.143741	0.154528	0.160027	0.12971	0.0797858	0.191449	0.152822	0.145101	0.145416	0.183136
200	8	6	0.025 (0.0103 0.0073 0.0060 0.0012)	0.02	4	0.0644975	0.0623179	0.0462532	0.0175849	0.0483484	0.049407	0.0547772	0.0531512	0.0457053	0.0610142	0.0570267	0.0322081	0.0542733	0.0534079	0.0432717
200	8	6	0.05 (0.0208 0.0146 0.0121 0.0025)	0.01	4	0.107825	0.105606	0.0906397	0.0560289	0.0865669	0.0869137	0.0921259	0.0936009	0.0802912	0.0635173	0.103701	0.0893503	0.0891319	0.0893132	0.0899924
200	8	6	0.1 (0.0416 0.0292 0.0242 0.0050)	0.005	4	0.17751	0.178507	0.157728	0.1292	0.15	0.147044	0.154099	0.148551	0.127635	0.0689536	0.195335	0.150603	0.144086	0.144168	0.200938
200	8	8	0.025 (0.0103 0.0073 0.0060 0.0012)	0.02	2	0.0513566	0.049014	0.0421454	0.007368	0.0472847	0.0449065	0.0454766	0.0316438	0.034152	0.0473802	0.0463544	0.0252541	0.0459774	0.0455302	0.0406227
200	8	8	0.05 (0.0208 0.0146 0.0121 0.0025)	0.01	2	0.0971722	0.0954561	0.0822691	0.0415669	0.0899866	0.0837481	0.0840142	0.0699842	0.0702821	0.059022	0.101893	0.0854289	0.076555	0.0768595	0.0960084
200	8	8	0.1 (0.0416 0.0292 0.0242 0.0050)	0.005	2	0.171406	0.170971	0.150573	0.145324	0.155854	0.143815	0.148775	0.127226	0.123214	0.0554162	0.187797	0.162765	0.122751	0.124028	0.185869
200	32	13	0.025 (0.0103 0.0073 0.0060 0.0012)	0.02	2	0.0613619	0.0582916	0.0492402	0.0171933	0.0400424	0.05106	0.0569064	0.0404537	0.0283929	0.0475041	0.0562502	0.0287819	0.0650665	0.0623207	0.047496
200	32	13	0.05 (0.0208 0.0146 0.0121 0.0025)	0.01	2	0.0997101	0.096546	0.0801369	0.0323353	0.0802124	0.083925	0.0909617	0.0632415	0.0648384	0.0600613	0.0969459	0.0858658	0.101271	0.0985057	0.105107
200	32	13	0.1 (0.0416 0.0292 0.0242 0.0050)	0.005	2	0.162318	0.156235	0.132245	0.0846626	0.132387	0.130525	0.144725	0.122781	0.106923	0.0974878	0.179322	0.167348	0.156979	0.153837	0.176852
200	32	13	0.025 (0.0103 0.0073 0.0060 0.0012)	0.02	4	0.0668366	0.0634023	0.0542511	0.0193207	0.0448433	0.0500538	0.0593918	0.0392963	0.0331001	0.0522926	0.058402	0.0348349	0.064927	0.0632332	0.0528905
200	32	13	0.05 (0.0208 0.0146 0.0121 0.0025)	0.01	4	0.106723	0.102285	0.0796767	0.0355636	0.0809372	0.0848864	0.093572	0.0702229	0.0658249	0.0637692	0.107927	0.0853878	0.100302	0.098349	0.105091
200	32	13	0.1 (0.0416 0.0292 0.0242 0.0050)	0.005	4	0.172401	0.164422	0.130746	0.0935413	0.134669	0.134954	0.148631	0.118351	0.110113	0.0825083	0.190088	0.170688	0.155342	0.150538	0.183512
200	32	26	0.025 (0.0103 0.0073 0.0060 0.0012)	0.02	2	0.065559	0.0627771	0.0293491	0.00354314	0.0444119	0.0495527	0.0398765	0.0216842	0.0416258	0.0371218	0.0538974	0.0374106	0.0439466	0.043385	0.039128
200	32	26	0.05 (0.0208 0.0146 0.0121 0.0025)	0.01	2	0.111071	0.106274	0.057838	0.0349758	0.0793906	0.084052	0.0756589	0.0592839	0.0756678	0.0741427	0.0893825	0.0809777	0.0762501	0.0762647	0.086208
200	32	26	0.1 (0.0416 0.0292 0.0242 0.0050)	0.005	2	0.186362	0.178655	0.12961	0.0991615	0.13937	0.146673	0.13643	0.119664	0.138436	0.0798838	0.165878	0.141093	0.127562	0.127385	0.160872
200	32	26	0.025 (0.0103 0.0073 0.0060 0.0012)	0.02	4	0.065652	0.0625623	0.026839	0.00181149	0.0446081	0.0494538	0.039457	0.0233279	0.0466227	0.0555156	0.0534559	0.0258675	0.0437378	0.0438864	0.0425513
200	32	26	0.05 (0.0208 0.0146 0.0121 0.0025)	0.01	4	0.111547	0.105909	0.0545681	0.0323003	0.0794478	0.0861691	0.0742624	0.0606646	0.0794291	0.065868	0.0950656	0.077009	0.0763441	0.0756927	0.0924517
200	32	26	0.1 (0.0416 0.0292 0.0242 0.0050)	0.005	4	0.189014	0.181632	0.130556	0.0999456	0.140622	0.146159	0.136083	0.119292	0.130402	0.0726634	0.1668	0.146677	0.126616	0.125954	0.162364
200	32	32	0.025 (0.0103 0.0073 0.0060 0.0012)	0.02	2	0.0591536	0.0557278	0.0165009	0.0174218	0.0403393	0.0480645	0.0422629	0.025816	0.0362147	0.0655291	0.0435348	0.028467	0.0472944	0.0467083	0.0438685
200	32	32	0.05 (0.0208 0.0146 0.0121 0.0025)	0.01	2	0.101952	0.0977906	0.0455672	0.040999	0.0768366	0.086783	0.0767959	0.0507067	0.0674578	0.0739338	0.0931159	0.0714714	0.0815319	0.0819273	0.0900555
200	32	32	0.1 (0.0416 0.0292 0.0242 0.0050)	0.005	2	0.178657	0.172229	0.106352	0.108361	0.137928	0.143338	0.139074	0.0975886	0.121289	0.0905796	0.17406	0.138956	0.135751	0.135716	0.162208
200	64	26	0.025 (0.0103 0.0073 0.0060 0.0012)	0.02	2	0.0505299	0.0481434	0.0250813	0.0065247	0.0404311	0.0460435	0.0394047	0.0165768	0.0284841	0.0550755	0.039433	0.0289651	0.0512576	0.050236	0.0302955
200	64	26	0.05 (0.0208 0.0146 0.0121 0.0025)	0.01	2	0.0874396	0.0843678	0.0475754	0.0385662	0.0722035	0.0775839	0.0726051	0.0510842	0.0700063	0.0890113	0.0812349	0.0724332	0.0861092	0.0863642	0.0792228
200	64	26	0.1 (0.0416 0.0292 0.0242 0.0050)	0.005	2	0.153902	0.147433	0.115438	0.0886854	0.123815	0.133473	0.127757	0.104172	0.112741	0.109112	0.146404	0.135105	0.142375	0.142894	0.145955
200	64	26	0.025 (0.0103 0.0073 0.0060 0.0012)	0.02	4	0.0513479	0.0486368	0.0325861	0.0100017	0.0402916	0.0453611	0.0413472	0.0184586	0.0328954	0.0409731	0.043194	0.0291878	0.0511583	0.0496461	0.0276764
200	64	26	0.05 (0.0208 0.0146 0.0121 0.0025)	0.01	4	0.0937239	0.08989	0.0620542	0.0382019	0.0734195	0.0766121	0.0731466	0.0470591	0.0721385	0.0847643	0.0825212	0.0682096	0.0856225	0.0845385	0.0815273
200	64	26	0.1 (0.0416 0.0292 0.0242 0.0050)	0.005	4	0.161115	0.153293	0.109289	0.0859923	0.124876	0.131051	0.128309	0.106286	0.119673	0.10858	0.158078	0.136114	0.139654	0.141484	0.156096
200	64	51	0.025 (0.0103 0.0073 0.0060 0.0012)	0.02	2	0.048881	0.0458383	0.0137877	0.00546736	0.0346329	0.0417948	0.0326776	0.00208676	0.0350452	0.0330788	0.0228497	0.0248124	0.0460678	0.0442741	0.0297554
200	64	51	0.05 (0.0208 0.0146 0.0121 0.0025)	0.01	2	0.0904479	0.0871696	0.0434561	0.0305823	0.0710597	0.0807333	0.067642	0.037502	0.0664942	0.0528774	0.0586681	0.055926	0.0766831	0.0765491	0.0617984
200	64	51	0.1 (0.0416 0.0292 0.0242 0.0050)	0.005	2	0.161731	0.161534	0.111252	0.0805163	0.135005	0.142684	0.126034	0.0914789	0.123075	0.0838253	0.136037	0.11978	0.128399	0.130946	0.136563
200	64	51	0.025 (0.0103 0.0073 0.0060 0.0012)	0.02	4	0.050539	0.0487253	0.0172391	0.0063606	0.0355432	0.0438915	0.032733	0.00438674	0.0394421	0.0483667	0.0264503	0.0222364	0.0464542	0.0447149	0.0293161
200	64	51	0.05 (0.0208 0.0146 0.0121 0.0025)	0.01	4	0.089215	0.0897976	0.0487874	0.0309994	0.0720442	0.0794846	0.0655847	0.0389087	0.0669707	0.0604976	0.0578029	0.0527633	0.0766138	0.0770514	0.0666758
200	64	51	0.1 (0.0416 0.0292 0.0242 0.0050)	0.005	4	0.167137	0.165109	0.111299	0.0871373	0.136382	0.140895	0.125349	0.0897989	0.126713	0.0799857	0.133683	0.119309	0.127896	0.130819	0.138294
200	64	64	0.025 (0.0103 0.0073 0.0060 0.0012)	0.02	2	0.0446173	0.041505	0.0125951	0.0191505	0.0319075	0.0423898	0.0372104	0.0271115	0.0282672	0.0248912	0.0335576	0.0193783	0.0479702	0.0481371	0.0339058
200	64	64	0.05 (0.0208 0.0146 0.0121 0.0025)	0.01	2	0.0805784	0.0788429	0.0353055	0.0349049	0.0636395	0.0729631	0.0652901	0.0464263	0.0491202	0.0624464	0.0573373	0.050134	0.0754837	0.0762569	0.0628167
200	64	64	0.1 (0.0416 0.0292 0.0242 0.0050)	0.005	2	0.149652	0.147625	0.0816764	0.0832005	0.121365	0.127061	0.119001	0.0899512	0.104492	0.0913135	0.125833	0.1017	0.12179	0.124255	0.12168
300	2	1	0.025 (0.0103 0.0073 0.0060 0.0012)	0.02	2	0.0735996	0.070568	0.0763268	0.0461925	0.0614347	0.0535878	0.0659106	0.0701722	0.0676468	0.0582207	0.0773088	0.0654586	0.0483616	0.0476246	0.0821399
300	2	1	0.05 (0.0208 0.0146 0.0121 0.0025)	0.01	2	0.116479	0.112752	0.129476	0.100183	0.108163	0.0870211	0.107261	0.118966	0.107549	0.0505824	0.142801	0.128568	0.0800874	0.0804749	0.149188
300	2	1	0.1 (0.0416 0.0292 0.0242 0.0050)	0.005	2	0.183496	0.175814	0.190803	0.17802	0.163323	0.153648	0.169565	0.191618	0.162252	0.0799448	0.23556	0.219036	0.128545	0.128339	0.239499
300	2	1	0.025 (0.0103 0.0073 0.0060 0.0012)	0.02	4	0.0744187	0.0708719	0.0656222	0.0469373	0.0807668	0.0552931	0.0600858	0.0730399	0.0592943	0.0364731	0.081792	0.0680279	0.0455071	0.0452526	0.0832736
300	2	1	0.05 (0.0208 0.0146 0.0121 0.0025)	0.01	4	0.117996	0.113479	0.103582	0.104768	0.103776	0.0847489	0.101793	0.120696	0.104907	0.0734267	0.144877	0.129563	0.0755462	0.0755529	0.1505
300	2	1	0.1 (0.0416 0.0292 0.0242 0.0050)	0.005	4	0.18286	0.177082	0.179272	0.171985	0.158173	0.150151	0.163926	0.179603	0.14662	0.0694691	0.228362	0.205887	0.12136	0.120345	0.232828
300	2	2	0.025 (0.0103 0.0073 0.0060 0.0012)	0.02	2	0.0816341	0.0764816	0.0852589	0.0566236	0.0777552	0.0697776	0.0626162	0.0765787	0.0603557	0.051219	0.0812555	0.0723843	0.0419693	0.0412544	0.0877229
300	2	2	0.05 (0.0208 0.0146 0.0121 0.0025)	0.01	2	0.130721	0.124464	0.1054	0.125603	0.127871	0.119038	0.101439	0.121362	0.0934638	0.063895	0.135101	0.118641	0.0656324	0.0636403	0.152908
300	2	2	0.1 (0.0416 0.0292 0.0242 0.0050)	0.005	2	0.204245	0.195863	0.174399	0.178826	0.166236	0.160008	0.162278	0.165804	0.150522	0.0746907	0.232383	0.204442	0.0970178	0.0963847	0.239927
300	8	3	0.025 (0.0103 0.0073 0.0060 0.0012)	0.02	2	0.0511805	0.0485898	0.0389654	0.0223403	0.0516367	0.0521668	0.0494237	0.0476562	0.042671	0.0480013	0.0362646	0.0381479	0.0375154	0.0374748	0.0437895
300	8	3	0.05 (0.0208 0.0146 0.0121 0.0025)	0.01	2	0.0929436	0.0901521	0.0811664	0.0648151	0.0921576	0.0927984	0.0887117	0.0811709	0.077482	0.0600901	0.0932824	0.0819214	0.0694479	0.0702241	0.0928783
300	8	3	0.1 (0.0416 0.0292 0.0242 0.0050)	0.005	2	0.160789	0.152033	0.158618	0.139881	0.155676	0.15828	0.154465	0.146013	0.134599	0.075758	0.198285	0.171476	0.11968	0.119675	0.192008
300	8	3	0.025 (0.0103 0.0073 0.0060 0.0012)	0.02	4	0.0498274	0.0461629	0.0355863	0.0209208	0.0452023	0.0456592	0.043293	0.0434209	0.0392415	0.0394215	0.0380445	0.031669	0.0324661	0.0317584	0.0379995
300	8	3	0.05 (0.0208 0.0146 0.0121 0.0025)	0.01	4	0.0914483	0.0877068	0.0692586	0.0553917	0.081646	0.083456	0.0794905	0.0773427	0.0687458	0.0502148	0.0843158	0.0761217	0.061059	0.0612933	0.0936318
300	8	3	0.1 (0.0416 0.0292 0.0242 0.0050)	0.005	4	0.156338	0.148938	0.142615	0.123948	0.140044	0.143045	0.141026	0.141437	0.124147	0.0653355	0.173831	0.151694	0.106012	0.106137	0.177647
300	8	6	0.025 (0.0103 0.0073 0.0060 0.0012)	0.02	2	0.0636734	0.0652688	0.058847	0.0301749	0.058726	0.0591165	0.0672316	0.0668382	0.0594405	0.0613995	0.0649477	0.0512577	0.059336	0.0571106	0.0682404
300	8	6	0.05 (0.0208 0.0146 0.0121 0.0025)	0.01	2	0.111045	0.113898	0.0997515	0.0836605	0.107019	0.093448	0.108254	0.12072	0.090768	0.0808457	0.127777	0.106378	0.0960741	0.0944022	0.122585
300	8	6	0.1 (0.0416 0.0292 0.0242 0.0050)	0.005	2	0.187424	0.187815	0.181501	0.166439	0.164918	0.149775	0.173799	0.18658	0.152284	0.0882717	0.222516	0.187432	0.153021	0.150944	0.22031
300	8	6	0.025 (0.0103 0.0073 0.0060 0.0012)	0.02	4	0.0647765	0.0673084	0.0665268	0.0332209	0.0571546	0.0558844	0.0657506	0.0687619	0.0569243	0.054693	0.066108	0.059345	0.0589345	0.0567751	0.0657759
300	8	6	0.05 (0.0208 0.0146 0.0121 0.0025)	0.01	4	0.113502	0.114967	0.106678	0.0881918	0.105688	0.0918325	0.107746	0.11703	0.0948727	0.0883279	0.132188	0.116875	0.0951268	0.0935982	0.133875
300	8	6	0.1 (0.0416 0.0292 0.0242 0.0050)	0.005	4	0.187303	0.191195	0.1935	0.164698	0.166371	0.158851	0.174135	0.187374	0.155985	0.0865244	0.221583	0.191348	0.151421	0.150094	0.220452
300	8	8	0.025 (0.0103 0.0073 0.0060 0.0012)	0.02	2	0.0651416	0.0655905	0.0430558	0.0258424	0.0596037	0.0623478	0.0558218	0.0443866	0.0460448	0.0458131	0.0593653	0.0404563	0.0527449	0.0524225	0.0501467
300	8	8	0.05 (0.0208 0.0146 0.0121 0.0025)	0.01	2	0.117992	0.118357	0.0927328	0.0868378	0.102522	0.103014	0.0990473	0.0788523	0.0843491	0.0525879	0.120073	0.102963	0.086925	0.0870872	0.118293
300	8	8	0.1 (0.0416 0.0292 0.0242 0.0050)	0.005	2	0.195292	0.196977	0.166165	0.175387	0.172971	0.172967	0.17085	0.148016	0.140316	0.0632049	0.220432	0.183735	0.140637	0.138606	0.214321
300	32	13	0.025 (0.0103 0.0073 0.0060 0.0012)	0.02	2	0.063466	0.0633519	0.057503	0.0238064	0.0496211	0.0538198	0.0606998	0.0525152	0.0327999	0.076851	0.0622942	0.0402636	0.0635435	0.0628478	0.055975
300	32	13	0.05 (0.0208 0.0146 0.0121 0.0025)	0.01	2	0.105788	0.103202	0.101597	0.0563757	0.0885638	0.0830736	0.0956069	0.0848318	0.069053	0.0816569	0.114907	0.0896008	0.102504	0.103949	0.104964
300	32	13	0.1 (0.0416 0.0292 0.0242 0.0050)	0.005	2	0.167251	0.161944	0.17166	0.123854	0.140078	0.129608	0.153248	0.152389	0.110422	0.0823851	0.19258	0.166526	0.163871	0.163367	0.184008
300	32	13	0.025 (0.0103 0.0073 0.0060 0.0012)	0.02	4	0.0699638	0.0659643	0.0623191	0.0264123	0.050777	0.0566888	0.0619882	0.0516718	0.0326605	0.0727477	0.0623295	0.0558389	0.0643847	0.063606	0.0600441
300	32	13	0.05 (0.0208 0.0146 0.0121 0.0025)	0.01	4	0.114191	0.108477	0.107787	0.0649991	0.0907451	0.0822304	0.0975445	0.085205	0.0638494	0.081263	0.11803	0.0925768	0.103044	0.103983	0.106163
300	32	13	0.1 (0.0416 0.0292 0.0242 0.0050)	0.005	4	0.175582	0.168415	0.174449	0.127351	0.142841	0.132467	0.158286	0.144965	0.123513	0.0883177	0.212697	0.180709	0.161931	0.1606	0.196435
300	32	26	0.025 (0.0103 0.0073 0.0060 0.0012)	0.02	2	0.0674628	0.0642092	0.0649236	0.037094	0.0515203	0.061372	0.0573209	0.0601442	0.0489803	0.0375177	0.0621949	0.0528233	0.0515349	0.0528649	0.0533517
300	32	26	0.05 (0.0208 0.0146 0.0121 0.0025)	0.01	2	0.120254	0.114358	0.110989	0.0649438	0.0961917	0.101617	0.0989825	0.0990802	0.0912678	0.0523906	0.104414	0.0959992	0.0872248	0.0884472	0.102062
300	32	26	0.1 (0.0416 0.0292 0.0242 0.0050)	0.005	2	0.202763	0.19224	0.175811	0.134654	0.156749	0.163962	0.16487	0.165322	0.149162	0.0697603	0.185677	0.15503	0.143804	0.144689	0.184486
300	32	26	0.025 (0.0103 0.0073 0.0060 0.0012)	0.02	4	0.0689542	0.0649612	0.0659738	0.0372665	0.0529133	0.0595516	0.0576685	0.0652348	0.0473887	0.0434456	0.0614229	0.0594347	0.0514376	0.0521793	0.0555072
300	32	26	0.05 (0.0208 0.0146 0.0121 0.0025)	0.01	4	0.120727	0.11618	0.112043	0.0670932	0.0958748	0.103624	0.0990187	0.100178	0.0988066	0.0494862	0.108015	0.091263	0.0864134	0.0875001	0.109313
300	32	26	0.1 (0.0416 0.0292 0.0242 0.0050)	0.005	4	0.204611	0.197894	0.175569	0.139314	0.158014	0.165112	0.164664	0.168116	0.140124	0.0720162	0.188724	0.161152	0.142142	0.143593	0.186502
300	32	32	0.025 (0.0103 0.0073 0.0060 0.0012)	0.02	2	0.0627666	0.0617627	0.0316956	0.0231464	0.0565452	0.0551994	0.0501046	0.0348473	0.0468064	0.06765	0.058324	0.0415555	0.0637019	0.0634856	0.0583081
300	32	32	0.05 (0.0208 0.0146 0.0121 0.0025)	0.01	2	0.114283	0.11116	0.0662071	0.0586333	0.0979614	0.0994626	0.0929574	0.071001	0.086538	0.070857	0.114695	0.0960612	0.102124	0.10225	0.108122
300	32	32	0.1 (0.0416 0.0292 0.0242 0.0050)	0.005	2	0.193677	0.186832	0.124009	0.135131	0.161076	0.15928	0.160046	0.129444	0.134965	0.0948548	0.197398	0.171011	0.160097	0.160054	0.185097
300	64	26	0.025 (0.0103 0.0073 0.0060 0.0012)	0.02	2	0.0579354	0.0537886	0.0392434	0.0209638	0.0493179	0.0493057	0.0475936	0.0371633	0.0498632	0.043824	0.0556351	0.0399629	0.0566395	0.0557157	0.049531
300	64	26	0.05 (0.0208 0.0146 0.0121 0.0025)	0.01	2	0.100181	0.0945204	0.064226	0.048468	0.083277	0.0791881	0.0822732	0.0658282	0.0833095	0.0712925	0.106701	0.0840105	0.0933749	0.0933907	0.0974475
300	64	26	0.1 (0.0416 0.0292 0.0242 0.0050)	0.005	2	0.168204	0.160643	0.134405	0.100719	0.136643	0.141382	0.141371	0.130416	0.133818	0.118383	0.177377	0.160142	0.153692	0.152326	0.168051
300	64	26	0.025 (0.0103 0.0073 0.0060 0.0012)	0.02	4	0.0616859	0.0566	0.0387868	0.0180409	0.0491262	0.0471849	0.0480761	0.0380063	0.0432775	0.0442825	0.0569354	0.0467387	0.0550676	0.0542906	0.0501571
300	64	26	0.05 (0.0208 0.0146 0.0121 0.0025)	0.01	4	0.106375	0.100298	0.0728821	0.0481811	0.0826431	0.083682	0.0821166	0.0669902	0.0789577	0.0693351	0.101654	0.0882529	0.0918812	0.0916068	0.0981653
300	64	26	0.1 (0.0416 0.0292 0.0242 0.0050)	0.005	4	0.173257	0.166188	0.133643	0.104355	0.134439	0.140903	0.141092	0.132925	0.132309	0.0947448	0.183659	0.150971	0.151247	0.14974	0.18001
300	64	51	0.025 (0.0103 0.0073 0.0060 0.0012)	0.02	2	0.057948	0.0576679	0.0394148	0.0236827	0.0511462	0.0590264	0.0538019	0.046826	0.052598	0.0477604	0.0383566	0.0255276	0.0498939	0.0508956	0.0303012
300	64	51	0.05 (0.0208 0.0146 0.0121 0.0025)	0.01	2	0.106134	0.104742	0.0708493	0.0486896	0.0905982	0.0996127	0.09262	0.0739116	0.0875408	0.0618415	0.0827098	0.0642794	0.0829945	0.0852192	0.0779567
300	64	51	0.1 (0.0416 0.0292 0.0242 0.0050)	0.005	2	0.182949	0.182839	0.141096	0.116603	0.152225	0.163991	0.15822	0.134401	0.143816	0.0781695	0.162861	0.141254	0.14122	0.139925	0.160143
300	64	51	0.025 (0.0103 0.0073 0.0060 0.0012)	0.02	4	0.0597759	0.0583795	0.0470026	0.0225993	0.0516175	0.0572079	0.0532419	0.0484717	0.0565273	0.0405944	0.0380663	0.0308379	0.0499991	0.0504425	0.0296926
300	64	51	0.05 (0.0208 0.0146 0.0121 0.0025)	0.01	4	0.107444	0.105564	0.0794613	0.0504127	0.0904936	0.0975143	0.0917504	0.0751177	0.0908038	0.062263	0.0833271	0.0653638	0.0829673	0.0851682	0.0816182
300	64	51	0.1 (0.0416 0.0292 0.0242 0.0050)	0.005	4	0.186739	0.184351	0.137931	0.116367	0.153778	0.165452	0.157983	0.135685	0.146415	0.08184	0.162649	0.14669	0.140574	0.13981	0.162399
300	64	64	0.025 (0.0103 0.0073 0.0060 0.0012)	0.02	2	0.0469739	0.0461067	0.0231845	0.0189085	0.0385892	0.0446653	0.0304552	0.0101516	0.0315834	0.0481537	0.0281265	0.011044	0.0454523	0.0429628	0.0190297
300	64	64	0.05 (0.0208 0.0146 0.0121 0.0025)	0.01	2	0.0912506	0.0897898	0.0448325	0.0414287	0.069989	0.076317	0.0646716	0.0319067	0.0656514	0.0560768	0.0724664	0.0467322	0.0776725	0.07642	0.0716516
300	64	64	0.1 (0.0416 0.0292 0.0242 0.0050)	0.005	2	0.166189	0.16385	0.101846	0.10272	0.129572	0.137309	0.123971	0.0873134	0.12564	0.0690655	0.144326	0.117763	0.130115	0.130828	0.139916
Sample size	n_snps	n_episnps	h2e	h2p	epi_factor	(b) Proportion of Significant model
						EXPRESSO-PVS	EXPRESSO-MSE	SUMMIT	P+0.001	P+0.05	SDPR	PRScs	LASSOSUM	PUMAS	LDpred2	PUMICE	PrediXcan	FUSION	TIGAR	EpiXcan
100	2	1	0.025 (0.0103 0.0073 0.0060 0.0012)	0.02	2	0.153846	0.140496	0.221277	0.0933333	0.1904	0.255	0.19	0.216	0.252525	0.3	0.2	0.209877	0.176	0.1848	0.222222
100	2	1	0.05 (0.0208 0.0146 0.0121 0.0025)	0.01	2	0.336207	0.327869	0.438043	0.21	0.3536	0.3655	0.36	0.324	0.391753	0.5	0.352941	0.345238	0.3168	0.337097	0.387097
100	2	1	0.1 (0.0416 0.0292 0.0242 0.0050)	0.005	2	0.504132	0.483871	0.698925	0.4	0.4216	0.4845	0.464	0.511694	0.510204	0.457143	0.533333	0.634409	0.4664	0.477869	0.631579
100	2	1	0.025 (0.0103 0.0073 0.0060 0.0012)	0.02	4	0.157025	0.153226	0.191579	0.0666667	0.1768	0.2295	0.16	0.216	0.22449	0.222222	0.231579	0.188889	0.1848	0.177419	0.227848
100	2	1	0.05 (0.0208 0.0146 0.0121 0.0025)	0.01	4	0.34188	0.317073	0.373404	0.19	0.3264	0.34	0.39	0.2835	0.336634	0.315789	0.40625	0.361446	0.3256	0.328226	0.42
100	2	1	0.1 (0.0416 0.0292 0.0242 0.0050)	0.005	4	0.491667	0.464	0.608511	0.4	0.4012	0.3944	0.57	0.4428	0.45098	0.375	0.561905	0.553191	0.4576	0.465041	0.574468
100	2	2	0.025 (0.0103 0.0073 0.0060 0.0012)	0.02	2	0.254386	0.219512	0.216667	0.0933333	0.2176	0.226667	0.19	0.1188	0.171429	0.2	0.22619	0.204819	0.176	0.177419	0.211765
100	2	2	0.05 (0.0208 0.0146 0.0121 0.0025)	0.01	2	0.45614	0.414634	0.348454	0.21	0.34	0.408	0.4	0.239516	0.300971	0.190476	0.404255	0.375	0.22	0.204032	0.436782
100	2	2	0.1 (0.0416 0.0292 0.0242 0.0050)	0.005	2	0.634783	0.58871	0.560163	0.5	0.476	0.5525	0.61	0.522581	0.472222	0.47619	0.666667	0.586957	0.308	0.304065	0.680851
100	8	3	0.025 (0.0103 0.0073 0.0060 0.0012)	0.02	2	0.0775862	0.0737705	0.153763	0.04	0.1224	0.136	0.104	0.1215	0.188679	0.0625	0.106383	0.146067	0.1232	0.1408	0.103896
100	8	3	0.05 (0.0208 0.0146 0.0121 0.0025)	0.01	2	0.221239	0.233333	0.212931	0.12	0.2924	0.34	0.312	0.1944	0.242718	0.166667	0.287356	0.229885	0.2904	0.283871	0.297619
100	8	3	0.1 (0.0416 0.0292 0.0242 0.0050)	0.005	2	0.542857	0.537037	0.5	0.28	0.5304	0.5304	0.512	0.3888	0.420561	0.25	0.534653	0.474227	0.44	0.443548	0.547368
100	8	3	0.025 (0.0103 0.0073 0.0060 0.0012)	0.02	4	0.0775862	0.0588235	0.128571	0	0.1156	0.1224	0.12	0.135	0.144231	0.0588235	0.11236	0.0641026	0.1144	0.1056	0.125
100	8	3	0.05 (0.0208 0.0146 0.0121 0.0025)	0.01	4	0.236842	0.208333	0.1768	0.06	0.2516	0.2992	0.28	0.1728	0.252252	0.115385	0.215054	0.235294	0.22	0.212903	0.255556
100	8	3	0.1 (0.0416 0.0292 0.0242 0.0050)	0.005	4	0.525862	0.516667	0.4	0.232	0.5032	0.4828	0.48	0.326613	0.388889	0.225	0.465347	0.478723	0.4136	0.37561	0.424242
100	8	6	0.025 (0.0103 0.0073 0.0060 0.0012)	0.02	2	0.092437	0.112903	0.120619	0.0533333	0.1156	0.136	0.104	0.1188	0.190476	0.272727	0.114583	0.105882	0.132	0.150806	0.2
100	8	6	0.05 (0.0208 0.0146 0.0121 0.0025)	0.01	2	0.352941	0.344	0.2912	0.112	0.2312	0.2448	0.288	0.252439	0.280899	0.3125	0.31	0.252874	0.308	0.301613	0.31
100	8	6	0.1 (0.0416 0.0292 0.0242 0.0050)	0.005	2	0.6	0.572581	0.50082	0.264	0.442	0.4148	0.512	0.446371	0.433333	0.264706	0.570093	0.56	0.5544	0.514516	0.604167
100	8	6	0.025 (0.0103 0.0073 0.0060 0.0012)	0.02	4	0.117647	0.145161	0.0902778	0.106667	0.1224	0.1088	0.112	0.108	0.144578	0.25	0.150538	0.142857	0.1584	0.150806	0.182927
100	8	6	0.05 (0.0208 0.0146 0.0121 0.0025)	0.01	4	0.367521	0.349593	0.236364	0.128	0.2244	0.2516	0.32	0.250403	0.202532	0.238095	0.371134	0.264368	0.308	0.292742	0.336957
100	8	6	0.1 (0.0416 0.0292 0.0242 0.0050)	0.005	4	0.601695	0.576	0.535294	0.232	0.4556	0.4284	0.472	0.41371	0.433333	0.482759	0.574074	0.585106	0.5104	0.514516	0.622449
100	8	8	0.025 (0.0103 0.0073 0.0060 0.0012)	0.02	2	0.130081	0.128	0.148958	0.0666667	0.1275	0.1292	0.12	0.1188	0.159292	0.0625	0.136842	0.13253	0.176	0.153279	0.163043
100	8	8	0.05 (0.0208 0.0146 0.0121 0.0025)	0.01	2	0.357724	0.336	0.26	0.12	0.272	0.272	0.28	0.2268	0.252252	0.0833333	0.27551	0.235955	0.2992	0.318182	0.287234
100	8	8	0.1 (0.0416 0.0292 0.0242 0.0050)	0.005	2	0.66129	0.648	0.52	0.344	0.51	0.51	0.512	0.486	0.412281	0.351351	0.614679	0.47619	0.5016	0.504167	0.567308
100	32	13	0.025 (0.0103 0.0073 0.0060 0.0012)	0.02	2	0.0956522	0.0967742	0.13	0.04	0.1292	0.0952	0.0933333	0.126	0.114286	0.4	0.157895	0.139535	0.2024	0.196748	0.129412
100	32	13	0.05 (0.0208 0.0146 0.0121 0.0025)	0.01	2	0.29661	0.272727	0.195	0.12	0.238	0.272	0.24	0.189	0.27451	0.3	0.295918	0.272727	0.3256	0.36371	0.354839
100	32	13	0.1 (0.0416 0.0292 0.0242 0.0050)	0.005	2	0.560345	0.508065	0.513158	0.208	0.4148	0.4352	0.496	0.318293	0.382353	0.566667	0.53271	0.5	0.616	0.5775	0.54902
100	32	13	0.025 (0.0103 0.0073 0.0060 0.0012)	0.02	4	0.0869565	0.0806452	0.0966942	0.06	0.136	0.1615	0.12	0.0912162	0.12	0.166667	0.178947	0.159574	0.2024	0.205691	0.137931
100	32	13	0.05 (0.0208 0.0146 0.0121 0.0025)	0.01	4	0.353448	0.312	0.218487	0.16	0.2788	0.2788	0.24	0.162	0.266667	0.315789	0.306122	0.314607	0.3344	0.357724	0.361702
100	32	13	0.1 (0.0416 0.0292 0.0242 0.0050)	0.005	4	0.614035	0.560976	0.535965	0.216	0.442	0.408	0.488	0.293952	0.365385	0.6	0.537037	0.521277	0.5984	0.590909	0.574257
100	32	26	0.025 (0.0103 0.0073 0.0060 0.0012)	0.02	2	0.151261	0.141667	0.197321	0.08	0.1768	0.1564	0.136	0.152609	0.209524	0	0.13	0.136842	0.1144	0.115323	0.123596
100	32	26	0.05 (0.0208 0.0146 0.0121 0.0025)	0.01	2	0.327731	0.325	0.336607	0.12	0.2788	0.3264	0.28	0.258261	0.301887	0.285714	0.264151	0.21978	0.2728	0.2728	0.244681
100	32	26	0.1 (0.0416 0.0292 0.0242 0.0050)	0.005	2	0.663866	0.658333	0.615789	0.256	0.4964	0.5372	0.552	0.493043	0.476636	0.47619	0.481818	0.447917	0.5544	0.513934	0.533333
100	32	26	0.025 (0.0103 0.0073 0.0060 0.0012)	0.02	4	0.161017	0.15	0.197321	0.08	0.17	0.2108	0.144	0.156522	0.186275	0.153846	0.127451	0.117021	0.1056	0.115323	0.14433
100	32	26	0.05 (0.0208 0.0146 0.0121 0.0025)	0.01	4	0.364407	0.333333	0.316216	0.133333	0.2992	0.3468	0.32	0.27	0.32381	0.227273	0.269231	0.222222	0.2816	0.2816	0.247312
100	32	26	0.1 (0.0416 0.0292 0.0242 0.0050)	0.005	4	0.669492	0.65	0.655752	0.24	0.476	0.51	0.52	0.516522	0.5	0.525	0.509091	0.424242	0.5456	0.527642	0.537037
100	32	32	0.025 (0.0103 0.0073 0.0060 0.0012)	0.02	2	0.127119	0.12	0.127869	0.0533333	0.1224	0.1496	0.16	0.135	0.208696	0.1	0.097561	0.0958904	0.1584	0.169919	0.112676
100	32	32	0.05 (0.0208 0.0146 0.0121 0.0025)	0.01	2	0.308333	0.292683	0.245082	0.088	0.272	0.2652	0.304	0.2376	0.306306	0.25	0.270833	0.244186	0.308	0.277236	0.2875
100	32	32	0.1 (0.0416 0.0292 0.0242 0.0050)	0.005	2	0.615385	0.576	0.433333	0.184	0.4896	0.4964	0.488	0.432	0.45614	0.466667	0.56	0.431818	0.5896	0.5808	0.5
100	64	26	0.025 (0.0103 0.0073 0.0060 0.0012)	0.02	2	0.0990991	0.102564	0.13	0	0.0952	0.0816	0.08	0.190761	0.0927835	0.125	0.176471	0.0588235	0.1232	0.141935	0.105882
100	64	26	0.05 (0.0208 0.0146 0.0121 0.0025)	0.01	2	0.247706	0.230769	0.1976	0.04	0.2108	0.2312	0.184	0.234783	0.191489	0.25	0.336957	0.156627	0.308	0.328226	0.195122
100	64	26	0.1 (0.0416 0.0292 0.0242 0.0050)	0.005	2	0.513514	0.495726	0.49469	0.12	0.3808	0.476	0.44	0.434348	0.40625	0.485714	0.557895	0.43617	0.5192	0.5104	0.505155
100	64	26	0.025 (0.0103 0.0073 0.0060 0.0012)	0.02	4	0.108108	0.111111	0.103409	0	0.0952	0.0816	0.096	0.190761	0.147368	0.222222	0.151163	0.0641026	0.1408	0.150806	0.075
100	64	26	0.05 (0.0208 0.0146 0.0121 0.0025)	0.01	4	0.266055	0.239316	0.208929	0.04	0.1632	0.2448	0.168	0.211304	0.231579	0.166667	0.322222	0.168831	0.2904	0.292742	0.207317
100	64	26	0.1 (0.0416 0.0292 0.0242 0.0050)	0.005	4	0.579439	0.547009	0.468468	0.136	0.3672	0.476	0.456	0.387391	0.430108	0.5	0.564356	0.428571	0.5368	0.523387	0.431373
100	64	51	0.025 (0.0103 0.0073 0.0060 0.0012)	0.02	2	0.0813008	0.0650407	0.083871	0.04	0.1224	0.1292	0.1	0.054	0.150943	0.214286	0.0842105	0.0795455	0.1496	0.1672	0.119565
100	64	51	0.05 (0.0208 0.0146 0.0121 0.0025)	0.01	2	0.270492	0.266129	0.182456	0.08	0.2584	0.238	0.192	0.108	0.238532	0.2	0.268041	0.235294	0.2376	0.2464	0.265957
100	64	51	0.1 (0.0416 0.0292 0.0242 0.0050)	0.005	2	0.592	0.584	0.491597	0.168	0.4828	0.51	0.44	0.2916	0.472727	0.515152	0.433962	0.387755	0.5016	0.46129	0.58427
100	64	51	0.025 (0.0103 0.0073 0.0060 0.0012)	0.02	4	0.09	0.07	0.0978495	0.04	0.1156	0.1428	0.09	0.081	0.161905	0.0625	0.0978261	0.097561	0.1584	0.1848	0.134831
100	64	51	0.05 (0.0208 0.0146 0.0121 0.0025)	0.01	4	0.292683	0.282258	0.201724	0.0666667	0.2448	0.2448	0.208	0.081	0.219048	0.333333	0.217822	0.217949	0.2464	0.2464	0.25
100	64	51	0.1 (0.0416 0.0292 0.0242 0.0050)	0.005	4	0.612903	0.584	0.497391	0.176	0.4624	0.51	0.456	0.324	0.4375	0.625	0.474747	0.378947	0.5104	0.4576	0.522222
100	64	64	0.025 (0.0103 0.0073 0.0060 0.0012)	0.02	2	0.0806452	0.072	0.0947917	0.04	0.1224	0.102	0.1	0.081	0.106195	0.153846	0.0412371	0.060241	0.0968	0.1144	0.0681818
100	64	64	0.05 (0.0208 0.0146 0.0121 0.0025)	0.01	2	0.219512	0.209677	0.208	0.08	0.1904	0.2244	0.136	0.108	0.179487	0.222222	0.185567	0.159091	0.264	0.264	0.162791
100	64	64	0.1 (0.0416 0.0292 0.0242 0.0050)	0.005	2	0.617886	0.592	0.3744	0.2	0.4556	0.4012	0.368	0.2268	0.338983	0.285714	0.393617	0.355556	0.4752	0.479032	0.442105
200	2	1	0.025 (0.0103 0.0073 0.0060 0.0012)	0.02	2	0.267241	0.252033	0.325	0.15	0.323	0.238	0.31	0.2835	0.252632	0.258065	0.27	0.174419	0.2552	0.221774	0.297872
200	2	1	0.05 (0.0208 0.0146 0.0121 0.0025)	0.01	2	0.438017	0.463415	0.440678	0.45	0.493	0.3332	0.44	0.3888	0.353535	0.365854	0.422018	0.431579	0.3784	0.3872	0.463918
200	2	1	0.1 (0.0416 0.0292 0.0242 0.0050)	0.005	2	0.554622	0.578512	0.644444	0.504	0.5032	0.5695	0.592	0.6156	0.504762	0.363636	0.6875	0.654206	0.5192	0.5104	0.657658
200	2	1	0.025 (0.0103 0.0073 0.0060 0.0012)	0.02	4	0.278261	0.272727	0.26	0.18	0.306	0.2516	0.26	0.216	0.23301	0.344828	0.25	0.208791	0.2112	0.212903	0.255556
200	2	1	0.05 (0.0208 0.0146 0.0121 0.0025)	0.01	4	0.445378	0.459016	0.344444	0.39	0.4335	0.3995	0.424	0.3456	0.368932	0.317073	0.424528	0.402062	0.352	0.3608	0.45
200	2	1	0.1 (0.0416 0.0292 0.0242 0.0050)	0.005	4	0.55	0.536585	0.638793	0.48	0.4828	0.5525	0.592	0.5832	0.495238	0.403509	0.696429	0.650943	0.5104	0.5016	0.657407
200	2	2	0.025 (0.0103 0.0073 0.0060 0.0012)	0.02	2	0.27027	0.260163	0.27957	0.11	0.2805	0.2805	0.24	0.297	0.196262	0.153846	0.300971	0.180851	0.1848	0.1672	0.265306
200	2	2	0.05 (0.0208 0.0146 0.0121 0.0025)	0.01	2	0.530973	0.52	0.470213	0.43	0.4216	0.476	0.408	0.4995	0.33945	0.209302	0.546296	0.480392	0.2816	0.2816	0.481481
200	2	2	0.1 (0.0416 0.0292 0.0242 0.0050)	0.005	2	0.686957	0.648	0.60084	0.69	0.5508	0.5168	0.568	0.594	0.5	0.338462	0.754237	0.637931	0.3608	0.372581	0.752294
200	8	3	0.025 (0.0103 0.0073 0.0060 0.0012)	0.02	2	0.149123	0.152542	0.117213	0.0666667	0.204	0.17	0.16	0.1836	0.230769	0.173913	0.147059	0.130435	0.1496	0.132	0.107143
200	8	3	0.05 (0.0208 0.0146 0.0121 0.0025)	0.01	2	0.333333	0.330579	0.333333	0.2	0.3808	0.3672	0.36	0.324	0.371429	0.361111	0.405941	0.382979	0.3344	0.352	0.395833
200	8	3	0.1 (0.0416 0.0292 0.0242 0.0050)	0.005	2	0.683673	0.640777	0.655372	0.512	0.5848	0.6256	0.6	0.5184	0.514019	0.412698	0.715517	0.675926	0.5544	0.5104	0.759615
200	8	3	0.025 (0.0103 0.0073 0.0060 0.0012)	0.02	4	0.151786	0.152542	0.109244	0.08	0.1224	0.1428	0.16	0.1404	0.144231	0.0769231	0.137255	0.139535	0.1232	0.0968	0.120482
200	8	3	0.05 (0.0208 0.0146 0.0121 0.0025)	0.01	4	0.310345	0.294118	0.3016	0.208	0.3536	0.3332	0.296	0.27	0.336538	0.205882	0.398058	0.28866	0.2904	0.2464	0.386364
200	8	3	0.1 (0.0416 0.0292 0.0242 0.0050)	0.005	4	0.646552	0.636364	0.644538	0.44	0.578	0.5712	0.592	0.4536	0.53211	0.407407	0.741071	0.64486	0.528	0.5192	0.707547
200	8	6	0.025 (0.0103 0.0073 0.0060 0.0012)	0.02	2	0.245763	0.229508	0.207563	0.08	0.1972	0.17	0.184	0.189	0.215054	0.25	0.272727	0.174419	0.2112	0.2288	0.191011
200	8	6	0.05 (0.0208 0.0146 0.0121 0.0025)	0.01	2	0.533333	0.520325	0.4056	0.296	0.3808	0.3468	0.408	0.3888	0.371134	0.307692	0.5	0.4	0.352	0.354839	0.4
200	8	6	0.1 (0.0416 0.0292 0.0242 0.0050)	0.005	2	0.75	0.736	0.65	0.496	0.5984	0.5644	0.648	0.7128	0.587629	0.339623	0.786325	0.632075	0.6424	0.63871	0.745455
200	8	6	0.025 (0.0103 0.0073 0.0060 0.0012)	0.02	4	0.243697	0.25	0.183099	0.08	0.1904	0.1632	0.176	0.2295	0.211111	0.241379	0.268041	0.168539	0.1936	0.22	0.222222
200	8	6	0.05 (0.0208 0.0146 0.0121 0.0025)	0.01	4	0.540323	0.532258	0.440496	0.264	0.374	0.3808	0.376	0.432	0.457447	0.289474	0.504587	0.436782	0.352	0.3784	0.383838
200	8	6	0.1 (0.0416 0.0292 0.0242 0.0050)	0.005	4	0.725806	0.733871	0.677311	0.512	0.5916	0.5984	0.664	0.6588	0.547368	0.254237	0.788136	0.605505	0.6072	0.603226	0.807692
200	8	8	0.025 (0.0103 0.0073 0.0060 0.0012)	0.02	2	0.2	0.201613	0.203125	0.08	0.204	0.1836	0.184	0.2052	0.198113	0.0625	0.255319	0.164557	0.22	0.22	0.269231
200	8	8	0.05 (0.0208 0.0146 0.0121 0.0025)	0.01	2	0.479675	0.475806	0.468	0.224	0.4352	0.442	0.384	0.3348	0.372727	0.263158	0.481132	0.410526	0.352	0.3696	0.484848
200	8	8	0.1 (0.0416 0.0292 0.0242 0.0050)	0.005	2	0.782258	0.768	0.7384	0.608	0.6664	0.6528	0.728	0.6588	0.577586	0.375	0.731092	0.736364	0.5192	0.528	0.765766
200	32	13	0.025 (0.0103 0.0073 0.0060 0.0012)	0.02	2	0.192661	0.201613	0.1768	0.08	0.1564	0.2108	0.248	0.174194	0.15534	0.227273	0.24	0.154762	0.2728	0.22	0.171053
200	32	13	0.05 (0.0208 0.0146 0.0121 0.0025)	0.01	2	0.451327	0.464	0.371429	0.168	0.3604	0.4012	0.48	0.272177	0.324074	0.243243	0.444444	0.39759	0.4752	0.4576	0.47619
200	32	13	0.1 (0.0416 0.0292 0.0242 0.0050)	0.005	2	0.752137	0.728	0.616379	0.376	0.5508	0.5372	0.688	0.500806	0.495413	0.525424	0.765217	0.71875	0.7568	0.7304	0.784314
200	32	13	0.025 (0.0103 0.0073 0.0060 0.0012)	0.02	4	0.1875	0.192	0.22377	0.1	0.1632	0.2312	0.232	0.1728	0.165049	0.157895	0.229358	0.153846	0.2728	0.22	0.1875
200	32	13	0.05 (0.0208 0.0146 0.0121 0.0025)	0.01	4	0.491228	0.496	0.319672	0.184	0.3604	0.3876	0.448	0.27	0.308411	0.264706	0.522523	0.395349	0.5016	0.4928	0.538462
200	32	13	0.1 (0.0416 0.0292 0.0242 0.0050)	0.005	4	0.791304	0.76	0.611765	0.384	0.5508	0.5576	0.672	0.511694	0.481481	0.446429	0.79661	0.742268	0.748	0.742276	0.778846
200	32	26	0.025 (0.0103 0.0073 0.0060 0.0012)	0.02	2	0.243478	0.235294	0.113043	0.04	0.1904	0.1972	0.152	0.132065	0.198113	0.137931	0.229167	0.214286	0.2112	0.2024	0.160494
200	32	26	0.05 (0.0208 0.0146 0.0121 0.0025)	0.01	2	0.495652	0.478992	0.248696	0.176	0.3604	0.3604	0.328	0.281739	0.383178	0.333333	0.361111	0.346154	0.308	0.3256	0.366667
200	32	26	0.1 (0.0416 0.0292 0.0242 0.0050)	0.005	2	0.807018	0.764706	0.633043	0.416	0.5848	0.612	0.592	0.481304	0.609524	0.42623	0.730435	0.581633	0.5808	0.5896	0.637255
200	32	26	0.025 (0.0103 0.0073 0.0060 0.0012)	0.02	4	0.25	0.243697	0.148246	0.04	0.1836	0.2176	0.16	0.161413	0.288462	0.173913	0.22449	0.126582	0.2024	0.1936	0.177215
200	32	26	0.05 (0.0208 0.0146 0.0121 0.0025)	0.01	4	0.495652	0.475	0.26	0.168	0.3468	0.374	0.328	0.322826	0.424528	0.275	0.407407	0.329268	0.2992	0.3344	0.426829
200	32	26	0.1 (0.0416 0.0292 0.0242 0.0050)	0.005	4	0.808696	0.775	0.644348	0.44	0.5984	0.612	0.608	0.457826	0.584906	0.359375	0.735043	0.59375	0.572	0.5984	0.669903
200	32	32	0.025 (0.0103 0.0073 0.0060 0.0012)	0.02	2	0.247863	0.224	0.0928571	0.096	0.1972	0.2244	0.184	0.0987805	0.210526	0.409091	0.191919	0.120879	0.2728	0.2728	0.159091
200	32	32	0.05 (0.0208 0.0146 0.0121 0.0025)	0.01	2	0.5	0.464	0.171901	0.192	0.3468	0.3944	0.392	0.250403	0.324561	0.425	0.43	0.309278	0.3696	0.3608	0.43
200	32	32	0.1 (0.0416 0.0292 0.0242 0.0050)	0.005	2	0.789916	0.76	0.504959	0.448	0.5644	0.5916	0.632	0.544355	0.471074	0.4	0.711864	0.648649	0.6424	0.6248	0.754545
200	64	26	0.025 (0.0103 0.0073 0.0060 0.0012)	0.02	2	0.146789	0.12069	0.0764706	0.0533333	0.1428	0.136	0.128	0.0782609	0.16	0.307692	0.169811	0.111111	0.1848	0.1672	0.126437
200	64	26	0.05 (0.0208 0.0146 0.0121 0.0025)	0.01	2	0.376147	0.353448	0.1664	0.19	0.3128	0.3672	0.288	0.152609	0.378641	0.435897	0.392857	0.360825	0.3608	0.3696	0.340659
200	64	26	0.1 (0.0416 0.0292 0.0242 0.0050)	0.005	2	0.724771	0.689655	0.56055	0.416	0.4964	0.6052	0.64	0.422609	0.566038	0.596774	0.631579	0.605505	0.6776	0.691935	0.688073
200	64	26	0.025 (0.0103 0.0073 0.0060 0.0012)	0.02	4	0.138889	0.147826	0.0971963	0.08	0.1292	0.1428	0.136	0.0978261	0.175258	0.227273	0.191919	0.122222	0.1672	0.1848	0.1125
200	64	26	0.05 (0.0208 0.0146 0.0121 0.0025)	0.01	4	0.40566	0.417391	0.274312	0.17	0.3196	0.3536	0.28	0.12913	0.391753	0.421053	0.377193	0.3125	0.3256	0.337097	0.347826
200	64	26	0.1 (0.0416 0.0292 0.0242 0.0050)	0.005	4	0.770642	0.709402	0.515315	0.392	0.5304	0.5916	0.632	0.39913	0.584158	0.508197	0.680672	0.603774	0.6776	0.665323	0.719626
200	64	51	0.025 (0.0103 0.0073 0.0060 0.0012)	0.02	2	0.14876	0.145161	0.0728	0.04	0.1564	0.1632	0.136	0.054	0.212963	0.12	0.122449	0.127907	0.1496	0.1496	0.0957447
200	64	51	0.05 (0.0208 0.0146 0.0121 0.0025)	0.01	2	0.419355	0.384	0.156	0.152	0.306	0.374	0.288	0.1728	0.357143	0.275	0.25	0.208791	0.3608	0.3432	0.29703
200	64	51	0.1 (0.0416 0.0292 0.0242 0.0050)	0.005	2	0.768	0.768	0.51371	0.376	0.612	0.6052	0.576	0.3672	0.512605	0.344828	0.603774	0.571429	0.6336	0.6512	0.679612
200	64	51	0.025 (0.0103 0.0073 0.0060 0.0012)	0.02	4	0.153226	0.16129	0.0624	0.0666667	0.17	0.1836	0.144	0.054	0.205357	0.173913	0.119565	0.116279	0.1584	0.1496	0.120879
200	64	51	0.05 (0.0208 0.0146 0.0121 0.0025)	0.01	4	0.416	0.424	0.1664	0.168	0.3128	0.408	0.272	0.1944	0.353982	0.25	0.281553	0.225806	0.3344	0.3344	0.305263
200	64	51	0.1 (0.0416 0.0292 0.0242 0.0050)	0.005	4	0.790323	0.784	0.52	0.408	0.5848	0.5576	0.552	0.3348	0.530973	0.333333	0.558559	0.605769	0.6072	0.6248	0.683168
200	64	64	0.025 (0.0103 0.0073 0.0060 0.0012)	0.02	2	0.115702	0.0967742	0.052	0.12	0.1292	0.1292	0.096	0.108	0.165049	0.105263	0.133333	0.148148	0.1408	0.1408	0.133333
200	64	64	0.05 (0.0208 0.0146 0.0121 0.0025)	0.01	2	0.419355	0.424	0.156	0.21	0.2992	0.3332	0.248	0.216	0.212963	0.333333	0.269231	0.207921	0.3256	0.319355	0.269231
200	64	64	0.1 (0.0416 0.0292 0.0242 0.0050)	0.005	2	0.776	0.733871	0.4056	0.392	0.5576	0.5916	0.576	0.3672	0.486957	0.4	0.554545	0.462264	0.572	0.563415	0.579439
300	2	1	0.025 (0.0103 0.0073 0.0060 0.0012)	0.02	2	0.347826	0.298387	0.345745	0.22	0.2856	0.272	0.328	0.27	0.364583	0.233333	0.361111	0.301205	0.2376	0.2288	0.380952
300	2	1	0.05 (0.0208 0.0146 0.0121 0.0025)	0.01	2	0.550847	0.532787	0.622917	0.464	0.4556	0.4012	0.48	0.5292	0.480392	0.275	0.594828	0.6	0.4136	0.3608	0.649485
300	2	1	0.1 (0.0416 0.0292 0.0242 0.0050)	0.005	2	0.672269	0.645161	0.745902	0.608	0.5508	0.51	0.632	0.7452	0.598039	0.311475	0.775862	0.772727	0.5456	0.532258	0.775701
300	2	1	0.025 (0.0103 0.0073 0.0060 0.0012)	0.02	4	0.336207	0.330645	0.251261	0.23	0.3995	0.2652	0.304	0.3132	0.306931	0.153846	0.340206	0.277108	0.1936	0.1936	0.420455
300	2	1	0.05 (0.0208 0.0146 0.0121 0.0025)	0.01	4	0.546218	0.52	0.495763	0.44	0.4284	0.374	0.472	0.5076	0.474227	0.305556	0.60177	0.54	0.3696	0.3608	0.622449
300	2	1	0.1 (0.0416 0.0292 0.0242 0.0050)	0.005	4	0.705882	0.68	0.709091	0.592	0.5576	0.4896	0.624	0.7236	0.575472	0.327869	0.773913	0.761062	0.4752	0.470161	0.775701
300	2	2	0.025 (0.0103 0.0073 0.0060 0.0012)	0.02	2	0.403509	0.370968	0.421622	0.29	0.3485	0.323	0.28	0.3	0.273585	0.205882	0.367347	0.363636	0.22	0.2288	0.438202
300	2	2	0.05 (0.0208 0.0146 0.0121 0.0025)	0.01	2	0.581197	0.552	0.47561	0.54	0.5525	0.527	0.48	0.54	0.443396	0.285714	0.542056	0.49505	0.3256	0.2992	0.604167
300	2	2	0.1 (0.0416 0.0292 0.0242 0.0050)	0.005	2	0.747899	0.704	0.709091	0.608	0.5644	0.5508	0.608	0.6372	0.587156	0.306667	0.765217	0.697248	0.396	0.381452	0.769231
300	8	3	0.025 (0.0103 0.0073 0.0060 0.0012)	0.02	2	0.141593	0.125	0.173333	0.1	0.204	0.204	0.232	0.162	0.247525	0.238095	0.132653	0.1875	0.1408	0.1496	0.166667
300	8	3	0.05 (0.0208 0.0146 0.0121 0.0025)	0.01	2	0.371681	0.377049	0.314167	0.28	0.442	0.408	0.424	0.348387	0.361905	0.236842	0.442308	0.357895	0.352	0.2992	0.42268
300	8	3	0.1 (0.0416 0.0292 0.0242 0.0050)	0.005	2	0.678261	0.663934	0.692623	0.616	0.6324	0.6528	0.68	0.675	0.633929	0.291667	0.833333	0.722222	0.5808	0.5984	0.79646
300	8	3	0.025 (0.0103 0.0073 0.0060 0.0012)	0.02	4	0.163636	0.15	0.13	0.106667	0.1904	0.1768	0.152	0.152419	0.239583	0.176471	0.12766	0.16	0.1232	0.1144	0.134146
300	8	3	0.05 (0.0208 0.0146 0.0121 0.0025)	0.01	4	0.377193	0.377049	0.26	0.248	0.3468	0.3672	0.408	0.3024	0.300971	0.176471	0.378641	0.344086	0.264	0.2552	0.386364
300	8	3	0.1 (0.0416 0.0292 0.0242 0.0050)	0.005	4	0.675439	0.663934	0.687603	0.52	0.6052	0.612	0.64	0.620565	0.579439	0.323529	0.726496	0.64486	0.5368	0.5544	0.763636
300	8	6	0.025 (0.0103 0.0073 0.0060 0.0012)	0.02	2	0.25	0.258065	0.288889	0.136	0.2312	0.2516	0.328	0.2592	0.333333	0.296296	0.333333	0.25	0.264	0.2288	0.325581
300	8	6	0.05 (0.0208 0.0146 0.0121 0.0025)	0.01	2	0.536	0.524194	0.468	0.384	0.4828	0.4216	0.488	0.555242	0.402174	0.36	0.614035	0.480769	0.44	0.4136	0.54717
300	8	6	0.1 (0.0416 0.0292 0.0242 0.0050)	0.005	2	0.782258	0.803279	0.767213	0.648	0.6528	0.5984	0.712	0.7992	0.6875	0.418919	0.88	0.779661	0.6424	0.6688	0.890756
300	8	6	0.025 (0.0103 0.0073 0.0060 0.0012)	0.02	4	0.254098	0.276423	0.307527	0.16	0.2176	0.2176	0.304	0.283065	0.284211	0.25	0.33945	0.244681	0.264	0.2112	0.336842
300	8	6	0.05 (0.0208 0.0146 0.0121 0.0025)	0.01	4	0.504	0.524194	0.513445	0.424	0.4556	0.442	0.504	0.555242	0.419355	0.361702	0.598214	0.504854	0.4488	0.4136	0.643564
300	8	6	0.1 (0.0416 0.0292 0.0242 0.0050)	0.005	4	0.792	0.782258	0.826271	0.632	0.6664	0.612	0.728	0.8208	0.712766	0.397059	0.861789	0.793103	0.6512	0.6688	0.85
300	8	8	0.025 (0.0103 0.0073 0.0060 0.0012)	0.02	2	0.248	0.256	0.147967	0.112	0.2448	0.272	0.24	0.2052	0.298246	0.115385	0.284404	0.152941	0.2376	0.2112	0.197802
300	8	8	0.05 (0.0208 0.0146 0.0121 0.0025)	0.01	2	0.58871	0.584	0.4368	0.464	0.5236	0.5236	0.512	0.3348	0.451327	0.211538	0.6	0.481481	0.4136	0.3872	0.614679
300	8	8	0.1 (0.0416 0.0292 0.0242 0.0050)	0.005	2	0.856	0.856	0.7384	0.776	0.7412	0.7276	0.816	0.6588	0.62931	0.352273	0.917355	0.810345	0.6864	0.674194	0.909091
300	32	13	0.025 (0.0103 0.0073 0.0060 0.0012)	0.02	2	0.241379	0.243902	0.2184	0.104	0.1972	0.204	0.232	0.206855	0.161905	0.44	0.258065	0.180723	0.2376	0.2376	0.236559
300	32	13	0.05 (0.0208 0.0146 0.0121 0.0025)	0.01	2	0.525424	0.5	0.388889	0.248	0.408	0.374	0.44	0.304839	0.364486	0.478261	0.513514	0.387755	0.5104	0.5632	0.455446
300	32	13	0.1 (0.0416 0.0292 0.0242 0.0050)	0.005	2	0.760331	0.728	0.78	0.552	0.5916	0.5508	0.704	0.6264	0.509091	0.435294	0.811475	0.745614	0.7832	0.771774	0.813559
300	32	13	0.025 (0.0103 0.0073 0.0060 0.0012)	0.02	4	0.289474	0.272	0.251261	0.12	0.2108	0.2244	0.264	0.206855	0.194175	0.44	0.27551	0.255814	0.2464	0.2464	0.261364
300	32	13	0.05 (0.0208 0.0146 0.0121 0.0025)	0.01	4	0.556522	0.528	0.448276	0.312	0.4012	0.3672	0.416	0.326613	0.380952	0.386364	0.514019	0.350515	0.5192	0.5368	0.457944
300	32	13	0.1 (0.0416 0.0292 0.0242 0.0050)	0.005	4	0.779661	0.744	0.791818	0.528	0.578	0.544	0.736	0.642339	0.518519	0.421687	0.841667	0.773913	0.7568	0.754032	0.862069
300	32	26	0.025 (0.0103 0.0073 0.0060 0.0012)	0.02	2	0.269565	0.283333	0.237391	0.16	0.2176	0.2448	0.216	0.164348	0.28972	0.2	0.280899	0.270588	0.2288	0.264	0.222222
300	32	26	0.05 (0.0208 0.0146 0.0121 0.0025)	0.01	2	0.605263	0.591667	0.576522	0.296	0.4556	0.4352	0.472	0.434348	0.480769	0.181818	0.476636	0.438202	0.44	0.434677	0.49505
300	32	26	0.1 (0.0416 0.0292 0.0242 0.0050)	0.005	2	0.868421	0.825	0.802609	0.56	0.6256	0.6392	0.736	0.798261	0.583333	0.275	0.787611	0.642857	0.6776	0.7128	0.805556
300	32	26	0.025 (0.0103 0.0073 0.0060 0.0012)	0.02	4	0.307018	0.266667	0.226087	0.16	0.1972	0.2176	0.2	0.187826	0.268519	0.333333	0.305263	0.315789	0.2288	0.2552	0.234568
300	32	26	0.05 (0.0208 0.0146 0.0121 0.0025)	0.01	4	0.591304	0.575	0.565217	0.312	0.4488	0.4624	0.488	0.493043	0.472222	0.254902	0.490741	0.425532	0.4312	0.425806	0.54
300	32	26	0.1 (0.0416 0.0292 0.0242 0.0050)	0.005	4	0.86087	0.831933	0.825217	0.576	0.6392	0.6596	0.736	0.821739	0.559633	0.310811	0.789474	0.654206	0.6776	0.7216	0.803571
300	32	32	0.025 (0.0103 0.0073 0.0060 0.0012)	0.02	2	0.260504	0.258065	0.106557	0.128	0.2788	0.238	0.192	0.162	0.286957	0.305556	0.291262	0.223404	0.3168	0.3432	0.28125
300	32	32	0.05 (0.0208 0.0146 0.0121 0.0025)	0.01	2	0.567797	0.576	0.338211	0.248	0.4624	0.4556	0.44	0.3564	0.39823	0.339286	0.558824	0.462366	0.4576	0.4576	0.485149
300	32	32	0.1 (0.0416 0.0292 0.0242 0.0050)	0.005	2	0.846154	0.808	0.676423	0.576	0.646	0.6256	0.704	0.7128	0.618644	0.465116	0.844828	0.736364	0.7216	0.7216	0.811966
300	64	26	0.025 (0.0103 0.0073 0.0060 0.0012)	0.02	2	0.192661	0.179487	0.113043	0.07	0.1836	0.238	0.208	0.0821739	0.247619	0.151515	0.190476	0.144444	0.3168	0.308	0.185567
300	64	26	0.05 (0.0208 0.0146 0.0121 0.0025)	0.01	2	0.454545	0.431034	0.312	0.24	0.3604	0.4012	0.448	0.281739	0.39	0.372549	0.5	0.450549	0.4576	0.4752	0.445545
300	64	26	0.1 (0.0416 0.0292 0.0242 0.0050)	0.005	2	0.8	0.74359	0.673214	0.44	0.5984	0.6052	0.68	0.563478	0.647619	0.657143	0.747826	0.699029	0.7128	0.7128	0.745455
300	64	26	0.025 (0.0103 0.0073 0.0060 0.0012)	0.02	4	0.240741	0.224138	0.128571	0.05	0.2108	0.2312	0.208	0.0821739	0.226804	0.142857	0.240385	0.17284	0.2992	0.3168	0.191011
300	64	26	0.05 (0.0208 0.0146 0.0121 0.0025)	0.01	4	0.486239	0.461538	0.322124	0.208	0.3808	0.4352	0.408	0.293478	0.392157	0.307692	0.486726	0.460674	0.484	0.484	0.47
300	64	26	0.1 (0.0416 0.0292 0.0242 0.0050)	0.005	4	0.792793	0.777778	0.661607	0.472	0.5984	0.5984	0.656	0.633913	0.647059	0.547945	0.775862	0.651376	0.704	0.6952	0.769231
300	64	51	0.025 (0.0103 0.0073 0.0060 0.0012)	0.02	2	0.201613	0.2	0.169	0.104	0.2108	0.2312	0.208	0.1296	0.281553	0.133333	0.178218	0.133333	0.2376	0.2288	0.125
300	64	51	0.05 (0.0208 0.0146 0.0121 0.0025)	0.01	2	0.508065	0.512	0.3328	0.224	0.4216	0.4556	0.44	0.27	0.457143	0.313725	0.396396	0.315789	0.4136	0.396	0.367347
300	64	51	0.1 (0.0416 0.0292 0.0242 0.0050)	0.005	2	0.864	0.864	0.6864	0.488	0.6596	0.7276	0.752	0.6156	0.646552	0.378378	0.720339	0.6	0.6336	0.66	0.745455
300	64	51	0.025 (0.0103 0.0073 0.0060 0.0012)	0.02	4	0.219512	0.216	0.173333	0.09	0.2244	0.2516	0.192	0.1404	0.307692	0.176471	0.152381	0.133333	0.2376	0.22	0.115789
300	64	51	0.05 (0.0208 0.0146 0.0121 0.0025)	0.01	4	0.516129	0.512	0.3536	0.224	0.4216	0.4488	0.464	0.3024	0.4	0.32	0.420561	0.305263	0.4224	0.4224	0.360825
300	64	51	0.1 (0.0416 0.0292 0.0242 0.0050)	0.005	4	0.879032	0.864	0.6552	0.496	0.6732	0.714	0.736	0.6588	0.690265	0.421053	0.731092	0.644231	0.6248	0.6688	0.752294
300	64	64	0.025 (0.0103 0.0073 0.0060 0.0012)	0.02	2	0.172131	0.152	0.159184	0.106667	0.119	0.119	0.12	0.036	0.165138	0.153846	0.11	0.0617284	0.1496	0.1584	0.131579
300	64	64	0.05 (0.0208 0.0146 0.0121 0.0025)	0.01	2	0.42623	0.448	0.1768	0.168	0.3332	0.3672	0.216	0.1755	0.333333	0.181818	0.378641	0.234568	0.3168	0.308	0.357143
300	64	64	0.1 (0.0416 0.0292 0.0242 0.0050)	0.005	2	0.795082	0.792	0.4056	0.488	0.578	0.6256	0.584	0.3564	0.637168	0.28169	0.652542	0.49505	0.6512	0.616	0.623853
Sample size	n_snps	n_episnps	h2e	h2p	epi_factor	(c) Power
						EXPRESSO-PVS	EXPRESSO-MSE	SUMMIT	P+0.001	P+0.05	SDPR	PRScs	LASSOSUM	PUMAS	LDpred2	PUMICE	PrediXcan	FUSION	TIGAR	EpiXcan
100	2	1	0.025 (0.0103 0.0073 0.0060 0.0012)	0.02	2	0.024(0.00484)	0.024(0.00484)	0.096(0.00932)	0.032(0.00557)	0.1408(0.01100)	0.1386(0.01093)	0.1224(0.01036)	0.080(0.00858)	0.112(0.00997)	0.008(0.00282)	0.104(0.00965)	0.080(0.00858)	0.112(0.00997)	0.120(0.01028)	0.064(0.00774)
100	2	1	0.05 (0.0208 0.0146 0.0121 0.0025)	0.01	2	0.216(0.01301)	0.224(0.01318)	0.208(0.01283)	0.096(0.00932)	0.2368(0.01344)	0.1980(0.01260)	0.2232(0.01317)	0.168(0.01182)	0.200(0.01265)	0.064(0.00774)	0.280(0.01420)	0.184(0.01225)	0.272(0.01407)	0.232(0.01335)	0.248(0.01366)
100	2	1	0.1 (0.0416 0.0292 0.0242 0.0050)	0.005	2	0.392(0.01544)	0.376(0.01532)	0.344(0.01502)	0.216(0.01301)	0.3584(0.01516)	0.3234(0.01479)	0.3744(0.01530)	0.280(0.01420)	0.296(0.01444)	0.088(0.00896)	0.416(0.01559)	0.424(0.01563)	0.360(0.01518)	0.360(0.01518)	0.432(0.01566)
100	2	1	0.025 (0.0103 0.0073 0.0060 0.0012)	0.02	4	0.040(0.00620)	0.040(0.00620)	0.088(0.00896)	0.024(0.00484)	0.1600(0.01159)	0.1320(0.01070)	0.0864(0.00888)	0.072(0.00817)	0.064(0.00774)	0.016(0.00397)	0.144(0.01110)	0.088(0.00896)	0.112(0.00997)	0.112(0.00997)	0.088(0.00896)
100	2	1	0.05 (0.0208 0.0146 0.0121 0.0025)	0.01	4	0.184(0.01225)	0.200(0.01265)	0.184(0.01225)	0.128(0.01056)	0.2432(0.01357)	0.1980(0.01260)	0.2016(0.01269)	0.168(0.01182)	0.168(0.01182)	0.040(0.00620)	0.296(0.01444)	0.216(0.01301)	0.240(0.01351)	0.216(0.01301)	0.256(0.01380)
100	2	1	0.1 (0.0416 0.0292 0.0242 0.0050)	0.005	4	0.408(0.01554)	0.376(0.01532)	0.312(0.01465)	0.224(0.01318)	0.3520(0.01510)	0.3168(0.01471)	0.3096(0.01462)	0.280(0.01420)	0.232(0.01335)	0.080(0.00858)	0.456(0.01575)	0.368(0.01525)	0.376(0.01532)	0.344(0.01502)	0.424(0.01563)
100	2	2	0.025 (0.0103 0.0073 0.0060 0.0012)	0.02	2	0.192(0.01246)	0.208(0.01283)	0.064(0.00774)	0.024(0.00484)	0.1792(0.01213)	0.1122(0.00998)	0.1080(0.00982)	0.096(0.00932)	0.112(0.00997)	0.024(0.00484)	0.136(0.01084)	0.088(0.00896)	0.088(0.00896)	0.096(0.00932)	0.112(0.00997)
100	2	2	0.05 (0.0208 0.0146 0.0121 0.0025)	0.01	2	0.432(0.01566)	0.416(0.01559)	0.160(0.01159)	0.104(0.00965)	0.2752(0.01412)	0.2244(0.01319)	0.2232(0.01317)	0.168(0.01182)	0.184(0.01225)	0.024(0.00484)	0.304(0.01455)	0.224(0.01318)	0.160(0.01159)	0.152(0.01135)	0.288(0.01432)
100	2	2	0.1 (0.0416 0.0292 0.0242 0.0050)	0.005	2	0.544(0.01575)	0.544(0.01575)	0.360(0.01518)	0.312(0.01465)	0.4096(0.01555)	0.3498(0.01508)	0.3672(0.01524)	0.328(0.01485)	0.304(0.01455)	0.128(0.01056)	0.528(0.01579)	0.440(0.01570)	0.248(0.01366)	0.280(0.01420)	0.496(0.01581)
100	8	3	0.025 (0.0103 0.0073 0.0060 0.0012)	0.02	2	0.048(0.00676)	0.072(0.00817)	0.064(0.00774)	0.000(0.00000)	0.0896(0.00903)	0.0858(0.00886)	0.0576(0.00737)	0.032(0.00557)	0.064(0.00774)	0.008(0.00282)	0.056(0.00727)	0.040(0.00620)	0.064(0.00774)	0.072(0.00817)	0.016(0.00397)
100	8	3	0.05 (0.0208 0.0146 0.0121 0.0025)	0.01	2	0.080(0.00858)	0.120(0.01028)	0.120(0.01028)	0.040(0.00620)	0.1920(0.01246)	0.2772(0.01415)	0.2232(0.01317)	0.120(0.01028)	0.104(0.00965)	0.008(0.00282)	0.168(0.01182)	0.104(0.00965)	0.176(0.01204)	0.152(0.01135)	0.128(0.01056)
100	8	3	0.1 (0.0416 0.0292 0.0242 0.0050)	0.005	2	0.288(0.01432)	0.296(0.01444)	0.288(0.01432)	0.200(0.01265)	0.3968(0.01547)	0.4290(0.01565)	0.3888(0.01542)	0.224(0.01318)	0.216(0.01301)	0.040(0.00620)	0.376(0.01532)	0.328(0.01485)	0.328(0.01485)	0.328(0.01485)	0.360(0.01518)
100	8	3	0.025 (0.0103 0.0073 0.0060 0.0012)	0.02	4	0.024(0.00484)	0.016(0.00397)	0.048(0.00676)	0.000(0.00000)	0.0000(0.00000)	0.0000(0.00000)	0.0000(0.00000)	0.032(0.00557)	0.032(0.00557)	0.008(0.00282)	0.048(0.00676)	0.008(0.00282)	0.056(0.00727)	0.064(0.00774)	0.056(0.00727)
100	8	3	0.05 (0.0208 0.0146 0.0121 0.0025)	0.01	4	0.088(0.00896)	0.080(0.00858)	0.064(0.00774)	0.016(0.00397)	0.1536(0.01140)	0.2046(0.01276)	0.1656(0.01175)	0.088(0.00896)	0.072(0.00817)	0.008(0.00282)	0.096(0.00932)	0.096(0.00932)	0.120(0.01028)	0.128(0.01056)	0.144(0.01110)
100	8	3	0.1 (0.0416 0.0292 0.0242 0.0050)	0.005	4	0.312(0.01465)	0.312(0.01465)	0.248(0.01366)	0.128(0.01056)	0.3648(0.01522)	0.3564(0.01515)	0.3384(0.01496)	0.184(0.01225)	0.184(0.01225)	0.048(0.00676)	0.304(0.01455)	0.248(0.01366)	0.288(0.01432)	0.280(0.01420)	0.272(0.01407)
100	8	6	0.025 (0.0103 0.0073 0.0060 0.0012)	0.02	2	0.056(0.00727)	0.088(0.00896)	0.056(0.00727)	0.024(0.00484)	0.0832(0.00873)	0.0924(0.00916)	0.0864(0.00888)	0.056(0.00727)	0.064(0.00774)	0.024(0.00484)	0.088(0.00896)	0.048(0.00676)	0.112(0.00997)	0.096(0.00932)	0.072(0.00817)
100	8	6	0.05 (0.0208 0.0146 0.0121 0.0025)	0.01	2	0.248(0.01366)	0.200(0.01265)	0.128(0.01056)	0.088(0.00896)	0.1984(0.01261)	0.1518(0.01135)	0.2088(0.01285)	0.120(0.01028)	0.120(0.01028)	0.040(0.00620)	0.232(0.01335)	0.136(0.01084)	0.216(0.01301)	0.232(0.01335)	0.168(0.01182)
100	8	6	0.1 (0.0416 0.0292 0.0242 0.0050)	0.005	2	0.512(0.01581)	0.512(0.01581)	0.320(0.01475)	0.176(0.01204)	0.3264(0.01483)	0.2574(0.01383)	0.3384(0.01496)	0.240(0.01351)	0.184(0.01225)	0.056(0.00727)	0.456(0.01575)	0.384(0.01538)	0.384(0.01538)	0.360(0.01518)	0.400(0.01549)
100	8	6	0.025 (0.0103 0.0073 0.0060 0.0012)	0.02	4	0.056(0.00727)	0.072(0.00817)	0.032(0.00557)	0.024(0.00484)	0.0832(0.00873)	0.0726(0.00821)	0.0792(0.00854)	0.040(0.00620)	0.056(0.00727)	0.016(0.00397)	0.104(0.00965)	0.032(0.00557)	0.104(0.00965)	0.112(0.00997)	0.056(0.00727)
100	8	6	0.05 (0.0208 0.0146 0.0121 0.0025)	0.01	4	0.192(0.01246)	0.192(0.01246)	0.112(0.00997)	0.088(0.00896)	0.1920(0.01246)	0.1650(0.01174)	0.2160(0.01301)	0.128(0.01056)	0.072(0.00817)	0.040(0.00620)	0.256(0.01380)	0.144(0.01110)	0.216(0.01301)	0.216(0.01301)	0.192(0.01246)
100	8	6	0.1 (0.0416 0.0292 0.0242 0.0050)	0.005	4	0.544(0.01575)	0.496(0.01581)	0.328(0.01485)	0.168(0.01182)	0.3584(0.01516)	0.2838(0.01426)	0.3096(0.01462)	0.216(0.01301)	0.168(0.01182)	0.104(0.00965)	0.456(0.01575)	0.400(0.01549)	0.376(0.01532)	0.360(0.01518)	0.408(0.01554)
100	8	8	0.025 (0.0103 0.0073 0.0060 0.0012)	0.02	2	0.112(0.00997)	0.144(0.01110)	0.056(0.00727)	0.016(0.00397)	0.0640(0.00774)	0.0792(0.00854)	0.0648(0.00778)	0.080(0.00858)	0.064(0.00774)	0.008(0.00282)	0.064(0.00774)	0.056(0.00727)	0.120(0.01028)	0.120(0.01028)	0.104(0.00965)
100	8	8	0.05 (0.0208 0.0146 0.0121 0.0025)	0.01	2	0.304(0.01455)	0.296(0.01444)	0.168(0.01182)	0.064(0.00774)	0.1472(0.01120)	0.1980(0.01260)	0.1800(0.01215)	0.128(0.01056)	0.160(0.01159)	0.008(0.00282)	0.184(0.01225)	0.112(0.00997)	0.208(0.01283)	0.200(0.01265)	0.176(0.01204)
100	8	8	0.1 (0.0416 0.0292 0.0242 0.0050)	0.005	2	0.600(0.01549)	0.568(0.01566)	0.304(0.01455)	0.144(0.01110)	0.3264(0.01483)	0.3960(0.01547)	0.3888(0.01542)	0.328(0.01485)	0.208(0.01283)	0.072(0.00817)	0.440(0.01570)	0.328(0.01485)	0.392(0.01544)	0.376(0.01532)	0.456(0.01575)
100	32	13	0.025 (0.0103 0.0073 0.0060 0.0012)	0.02	2	0.032(0.00557)	0.032(0.00557)	0.048(0.00676)	0.000(0.00000)	0.0832(0.00873)	0.0726(0.00821)	0.0648(0.00778)	0.032(0.00557)	0.064(0.00774)	0.032(0.00557)	0.088(0.00896)	0.048(0.00676)	0.152(0.01135)	0.168(0.01182)	0.064(0.00774)
100	32	13	0.05 (0.0208 0.0146 0.0121 0.0025)	0.01	2	0.160(0.01159)	0.096(0.00932)	0.104(0.00965)	0.040(0.00620)	0.1856(0.01229)	0.1980(0.01260)	0.1800(0.01215)	0.096(0.00932)	0.096(0.00932)	0.064(0.00774)	0.248(0.01366)	0.192(0.01246)	0.256(0.01380)	0.240(0.01351)	0.272(0.01407)
100	32	13	0.1 (0.0416 0.0292 0.0242 0.0050)	0.005	2	0.352(0.01510)	0.368(0.01525)	0.264(0.01394)	0.112(0.00997)	0.3200(0.01475)	0.3432(0.01501)	0.3312(0.01488)	0.200(0.01265)	0.160(0.01159)	0.112(0.00997)	0.464(0.01577)	0.352(0.01510)	0.464(0.01577)	0.416(0.01559)	0.368(0.01525)
100	32	13	0.025 (0.0103 0.0073 0.0060 0.0012)	0.02	4	0.040(0.00620)	0.056(0.00727)	0.040(0.00620)	0.000(0.00000)	0.1152(0.01010)	0.0726(0.00821)	0.0504(0.00692)	0.048(0.00676)	0.048(0.00676)	0.016(0.00397)	0.112(0.00997)	0.072(0.00817)	0.136(0.01084)	0.152(0.01135)	0.080(0.00858)
100	32	13	0.05 (0.0208 0.0146 0.0121 0.0025)	0.01	4	0.176(0.01204)	0.152(0.01135)	0.088(0.00896)	0.048(0.00676)	0.2112(0.01291)	0.1914(0.01244)	0.1728(0.01196)	0.096(0.00932)	0.112(0.00997)	0.056(0.00727)	0.264(0.01394)	0.184(0.01225)	0.248(0.01366)	0.280(0.01420)	0.256(0.01380)
100	32	13	0.1 (0.0416 0.0292 0.0242 0.0050)	0.005	4	0.464(0.01577)	0.448(0.01573)	0.256(0.01380)	0.112(0.00997)	0.2880(0.01432)	0.3036(0.01454)	0.3312(0.01488)	0.192(0.01246)	0.160(0.01159)	0.136(0.01084)	0.480(0.01580)	0.360(0.01518)	0.456(0.01575)	0.416(0.01559)	0.408(0.01554)
100	32	26	0.025 (0.0103 0.0073 0.0060 0.0012)	0.02	2	0.000(0.00000)	0.000(0.00000)	0.056(0.00727)	0.032(0.00557)	0.1024(0.00959)	0.1254(0.01047)	0.0864(0.00888)	0.056(0.00727)	0.032(0.00557)	0.000(0.00000)	0.104(0.00965)	0.064(0.00774)	0.056(0.00727)	0.080(0.00858)	0.048(0.00676)
100	32	26	0.05 (0.0208 0.0146 0.0121 0.0025)	0.01	2	0.096(0.00932)	0.096(0.00932)	0.136(0.01084)	0.064(0.00774)	0.1728(0.01196)	0.2574(0.01383)	0.1944(0.01251)	0.112(0.00997)	0.096(0.00932)	0.024(0.00484)	0.192(0.01246)	0.088(0.00896)	0.168(0.01182)	0.152(0.01135)	0.128(0.01056)
100	32	26	0.1 (0.0416 0.0292 0.0242 0.0050)	0.005	2	0.440(0.01570)	0.440(0.01570)	0.304(0.01455)	0.152(0.01135)	0.3392(0.01497)	0.4422(0.01571)	0.4032(0.01551)	0.224(0.01318)	0.176(0.01204)	0.120(0.01028)	0.344(0.01502)	0.288(0.01432)	0.368(0.01525)	0.328(0.01485)	0.360(0.01518)
100	32	26	0.025 (0.0103 0.0073 0.0060 0.0012)	0.02	4	0.000(0.00000)	0.000(0.00000)	0.072(0.00817)	0.032(0.00557)	0.0896(0.00903)	0.1386(0.01093)	0.0864(0.00888)	0.056(0.00727)	0.056(0.00727)	0.016(0.00397)	0.080(0.00858)	0.048(0.00676)	0.040(0.00620)	0.056(0.00727)	0.064(0.00774)
100	32	26	0.05 (0.0208 0.0146 0.0121 0.0025)	0.01	4	0.056(0.00727)	0.056(0.00727)	0.136(0.01084)	0.048(0.00676)	0.2048(0.01276)	0.2838(0.01426)	0.2088(0.01285)	0.120(0.01028)	0.088(0.00896)	0.032(0.00557)	0.208(0.01283)	0.104(0.00965)	0.160(0.01159)	0.152(0.01135)	0.120(0.01028)
100	32	26	0.1 (0.0416 0.0292 0.0242 0.0050)	0.005	4	0.456(0.01575)	0.448(0.01573)	0.336(0.01494)	0.152(0.01135)	0.3520(0.01510)	0.4158(0.01559)	0.4248(0.01563)	0.240(0.01351)	0.176(0.01204)	0.120(0.01028)	0.384(0.01538)	0.288(0.01432)	0.368(0.01525)	0.336(0.01494)	0.376(0.01532)
100	32	32	0.025 (0.0103 0.0073 0.0060 0.0012)	0.02	2	0.048(0.00676)	0.032(0.00557)	0.072(0.00817)	0.016(0.00397)	0.0768(0.00842)	0.1122(0.00998)	0.0792(0.00854)	0.080(0.00858)	0.056(0.00727)	0.024(0.00484)	0.072(0.00817)	0.032(0.00557)	0.096(0.00932)	0.096(0.00932)	0.056(0.00727)
100	32	32	0.05 (0.0208 0.0146 0.0121 0.0025)	0.01	2	0.160(0.01159)	0.168(0.01182)	0.112(0.00997)	0.048(0.00676)	0.1920(0.01246)	0.2112(0.01291)	0.2232(0.01317)	0.120(0.01028)	0.104(0.00965)	0.048(0.00676)	0.216(0.01301)	0.120(0.01028)	0.208(0.01283)	0.240(0.01351)	0.168(0.01182)
100	32	32	0.1 (0.0416 0.0292 0.0242 0.0050)	0.005	2	0.328(0.01485)	0.336(0.01494)	0.256(0.01380)	0.120(0.01028)	0.3456(0.01504)	0.4356(0.01568)	0.3456(0.01504)	0.144(0.01110)	0.224(0.01318)	0.144(0.01110)	0.416(0.01559)	0.264(0.01394)	0.408(0.01554)	0.416(0.01559)	0.344(0.01502)
100	64	26	0.025 (0.0103 0.0073 0.0060 0.0012)	0.02	2	0.000(0.00000)	0.000(0.00000)	0.056(0.00727)	0.000(0.00000)	0.0000(0.00000)	0.0000(0.00000)	0.0000(0.00000)	0.016(0.00397)	0.032(0.00557)	0.008(0.00282)	0.064(0.00774)	0.024(0.00484)	0.096(0.00932)	0.128(0.01056)	0.040(0.00620)
100	64	26	0.05 (0.0208 0.0146 0.0121 0.0025)	0.01	2	0.160(0.01159)	0.144(0.01110)	0.088(0.00896)	0.008(0.00282)	0.1472(0.01120)	0.1782(0.01210)	0.1368(0.01087)	0.056(0.00727)	0.056(0.00727)	0.032(0.00557)	0.144(0.01110)	0.072(0.00817)	0.208(0.01283)	0.240(0.01351)	0.088(0.00896)
100	64	26	0.1 (0.0416 0.0292 0.0242 0.0050)	0.005	2	0.352(0.01510)	0.336(0.01494)	0.248(0.01366)	0.080(0.00858)	0.2944(0.01441)	0.3432(0.01501)	0.3168(0.01471)	0.136(0.01084)	0.160(0.01159)	0.112(0.00997)	0.312(0.01465)	0.296(0.01444)	0.424(0.01563)	0.416(0.01559)	0.352(0.01510)
100	64	26	0.025 (0.0103 0.0073 0.0060 0.0012)	0.02	4	0.032(0.00557)	0.032(0.00557)	0.048(0.00676)	0.000(0.00000)	0.0000(0.00000)	0.0000(0.00000)	0.0000(0.00000)	0.000(0.00000)	0.032(0.00557)	0.008(0.00282)	0.064(0.00774)	0.008(0.00282)	0.112(0.00997)	0.136(0.01084)	0.024(0.00484)
100	64	26	0.05 (0.0208 0.0146 0.0121 0.0025)	0.01	4	0.176(0.01204)	0.176(0.01204)	0.072(0.00817)	0.000(0.00000)	0.1216(0.01034)	0.1716(0.01192)	0.1296(0.01062)	0.048(0.00676)	0.056(0.00727)	0.016(0.00397)	0.144(0.01110)	0.080(0.00858)	0.216(0.01301)	0.248(0.01366)	0.088(0.00896)
100	64	26	0.1 (0.0416 0.0292 0.0242 0.0050)	0.005	4	0.432(0.01566)	0.448(0.01573)	0.240(0.01351)	0.080(0.00858)	0.2816(0.01422)	0.3300(0.01487)	0.3240(0.01480)	0.152(0.01135)	0.136(0.01084)	0.136(0.01084)	0.368(0.01525)	0.288(0.01432)	0.432(0.01566)	0.392(0.01544)	0.304(0.01455)
100	64	51	0.025 (0.0103 0.0073 0.0060 0.0012)	0.02	2	0.064(0.00774)	0.056(0.00727)	0.008(0.00282)	0.016(0.00397)	0.0704(0.00809)	0.0726(0.00821)	0.0648(0.00778)	0.016(0.00397)	0.048(0.00676)	0.016(0.00397)	0.032(0.00557)	0.024(0.00484)	0.080(0.00858)	0.096(0.00932)	0.040(0.00620)
100	64	51	0.05 (0.0208 0.0146 0.0121 0.0025)	0.01	2	0.144(0.01110)	0.144(0.01110)	0.088(0.00896)	0.032(0.00557)	0.1344(0.01079)	0.1782(0.01210)	0.1440(0.01110)	0.064(0.00774)	0.120(0.01028)	0.040(0.00620)	0.152(0.01135)	0.072(0.00817)	0.176(0.01204)	0.176(0.01204)	0.088(0.00896)
100	64	51	0.1 (0.0416 0.0292 0.0242 0.0050)	0.005	2	0.392(0.01544)	0.400(0.01549)	0.248(0.01366)	0.080(0.00858)	0.2816(0.01422)	0.3828(0.01537)	0.3672(0.01524)	0.152(0.01135)	0.232(0.01335)	0.104(0.00965)	0.328(0.01485)	0.184(0.01225)	0.312(0.01465)	0.320(0.01475)	0.288(0.01432)
100	64	51	0.025 (0.0103 0.0073 0.0060 0.0012)	0.02	4	0.048(0.00676)	0.048(0.00676)	0.016(0.00397)	0.024(0.00484)	0.0704(0.00809)	0.0990(0.00944)	0.0432(0.00643)	0.040(0.00620)	0.072(0.00817)	0.016(0.00397)	0.056(0.00727)	0.040(0.00620)	0.080(0.00858)	0.096(0.00932)	0.040(0.00620)
100	64	51	0.05 (0.0208 0.0146 0.0121 0.0025)	0.01	4	0.120(0.01028)	0.112(0.00997)	0.072(0.00817)	0.032(0.00557)	0.1408(0.01100)	0.1848(0.01227)	0.1584(0.01155)	0.064(0.00774)	0.112(0.00997)	0.048(0.00676)	0.136(0.01084)	0.048(0.00676)	0.176(0.01204)	0.184(0.01225)	0.064(0.00774)
100	64	51	0.1 (0.0416 0.0292 0.0242 0.0050)	0.005	4	0.456(0.01575)	0.456(0.01575)	0.208(0.01283)	0.088(0.00896)	0.2944(0.01441)	0.3696(0.01526)	0.3528(0.01511)	0.152(0.01135)	0.224(0.01318)	0.096(0.00932)	0.280(0.01420)	0.184(0.01225)	0.304(0.01455)	0.352(0.01510)	0.280(0.01420)
100	64	64	0.025 (0.0103 0.0073 0.0060 0.0012)	0.02	2	0.032(0.00557)	0.032(0.00557)	0.048(0.00676)	0.008(0.00282)	0.0512(0.00697)	0.0660(0.00785)	0.0288(0.00529)	0.016(0.00397)	0.048(0.00676)	0.016(0.00397)	0.040(0.00620)	0.024(0.00484)	0.072(0.00817)	0.072(0.00817)	0.032(0.00557)
100	64	64	0.05 (0.0208 0.0146 0.0121 0.0025)	0.01	2	0.104(0.00965)	0.104(0.00965)	0.080(0.00858)	0.032(0.00557)	0.1216(0.01034)	0.1122(0.00998)	0.1152(0.01010)	0.016(0.00397)	0.080(0.00858)	0.024(0.00484)	0.088(0.00896)	0.080(0.00858)	0.128(0.01056)	0.128(0.01056)	0.096(0.00932)
100	64	64	0.1 (0.0416 0.0292 0.0242 0.0050)	0.005	2	0.384(0.01538)	0.384(0.01538)	0.208(0.01283)	0.104(0.00965)	0.3264(0.01483)	0.2772(0.01415)	0.2664(0.01398)	0.088(0.00896)	0.112(0.00997)	0.056(0.00727)	0.248(0.01366)	0.200(0.01265)	0.296(0.01444)	0.336(0.01494)	0.280(0.01420)
200	2	1	0.025 (0.0103 0.0073 0.0060 0.0012)	0.02	2	0.136(0.01084)	0.128(0.01056)	0.120(0.01028)	0.088(0.00896)	0.2048(0.01276)	0.1782(0.01210)	0.1656(0.01175)	0.104(0.00965)	0.112(0.00997)	0.048(0.00676)	0.216(0.01301)	0.120(0.01028)	0.168(0.01182)	0.168(0.01182)	0.192(0.01246)
200	2	1	0.05 (0.0208 0.0146 0.0121 0.0025)	0.01	2	0.336(0.01494)	0.296(0.01444)	0.232(0.01335)	0.224(0.01318)	0.3264(0.01483)	0.2706(0.01405)	0.3168(0.01471)	0.232(0.01335)	0.200(0.01265)	0.112(0.00997)	0.352(0.01510)	0.296(0.01444)	0.264(0.01394)	0.280(0.01420)	0.344(0.01502)
200	2	1	0.1 (0.0416 0.0292 0.0242 0.0050)	0.005	2	0.528(0.01579)	0.488(0.01581)	0.384(0.01538)	0.360(0.01518)	0.4480(0.01573)	0.3696(0.01526)	0.3888(0.01542)	0.384(0.01538)	0.328(0.01485)	0.136(0.01084)	0.584(0.01559)	0.528(0.01579)	0.440(0.01570)	0.432(0.01566)	0.544(0.01575)
200	2	1	0.025 (0.0103 0.0073 0.0060 0.0012)	0.02	4	0.136(0.01084)	0.120(0.01028)	0.136(0.01084)	0.080(0.00858)	0.2240(0.01318)	0.1716(0.01192)	0.1656(0.01175)	0.104(0.00965)	0.144(0.01110)	0.056(0.00727)	0.192(0.01246)	0.104(0.00965)	0.176(0.01204)	0.160(0.01159)	0.176(0.01204)
200	2	1	0.05 (0.0208 0.0146 0.0121 0.0025)	0.01	4	0.320(0.01475)	0.264(0.01394)	0.192(0.01246)	0.232(0.01335)	0.2944(0.01441)	0.2508(0.01371)	0.2736(0.01410)	0.200(0.01265)	0.200(0.01265)	0.096(0.00932)	0.360(0.01518)	0.304(0.01455)	0.256(0.01380)	0.256(0.01380)	0.352(0.01510)
200	2	1	0.1 (0.0416 0.0292 0.0242 0.0050)	0.005	4	0.480(0.01580)	0.496(0.01581)	0.360(0.01518)	0.376(0.01532)	0.4160(0.01559)	0.3564(0.01515)	0.3744(0.01530)	0.352(0.01510)	0.296(0.01444)	0.160(0.01159)	0.544(0.01575)	0.504(0.01581)	0.408(0.01554)	0.384(0.01538)	0.560(0.01570)
200	2	2	0.025 (0.0103 0.0073 0.0060 0.0012)	0.02	2	0.200(0.01265)	0.176(0.01204)	0.112(0.00997)	0.040(0.00620)	0.1792(0.01213)	0.1584(0.01155)	0.1440(0.01110)	0.104(0.00965)	0.144(0.01110)	0.032(0.00557)	0.232(0.01335)	0.088(0.00896)	0.104(0.00965)	0.120(0.01028)	0.192(0.01246)
200	2	2	0.05 (0.0208 0.0146 0.0121 0.0025)	0.01	2	0.408(0.01554)	0.408(0.01554)	0.216(0.01301)	0.232(0.01335)	0.3136(0.01467)	0.2640(0.01394)	0.3168(0.01471)	0.200(0.01265)	0.240(0.01351)	0.056(0.00727)	0.448(0.01573)	0.320(0.01475)	0.200(0.01265)	0.192(0.01246)	0.384(0.01538)
200	2	2	0.1 (0.0416 0.0292 0.0242 0.0050)	0.005	2	0.632(0.01525)	0.640(0.01518)	0.368(0.01525)	0.424(0.01563)	0.4608(0.01576)	0.3498(0.01508)	0.4104(0.01556)	0.384(0.01538)	0.328(0.01485)	0.128(0.01056)	0.656(0.01502)	0.504(0.01581)	0.296(0.01444)	0.272(0.01407)	0.560(0.01570)
200	8	3	0.025 (0.0103 0.0073 0.0060 0.0012)	0.02	2	0.040(0.00620)	0.040(0.00620)	0.056(0.00727)	0.024(0.00484)	0.1216(0.01034)	0.1452(0.01114)	0.1080(0.00982)	0.080(0.00858)	0.104(0.00965)	0.016(0.00397)	0.096(0.00932)	0.072(0.00817)	0.096(0.00932)	0.080(0.00858)	0.080(0.00858)
200	8	3	0.05 (0.0208 0.0146 0.0121 0.0025)	0.01	2	0.216(0.01301)	0.240(0.01351)	0.192(0.01246)	0.096(0.00932)	0.3136(0.01467)	0.2970(0.01445)	0.2736(0.01410)	0.160(0.01159)	0.216(0.01301)	0.080(0.00858)	0.312(0.01465)	0.248(0.01366)	0.256(0.01380)	0.232(0.01335)	0.280(0.01420)
200	8	3	0.1 (0.0416 0.0292 0.0242 0.0050)	0.005	2	0.160(0.01159)	0.160(0.01159)	0.400(0.01549)	0.352(0.01510)	0.4800(0.01580)	0.5082(0.01581)	0.4248(0.01563)	0.304(0.01455)	0.288(0.01432)	0.176(0.01204)	0.600(0.01549)	0.504(0.01581)	0.456(0.01575)	0.448(0.01573)	0.600(0.01549)
200	8	3	0.025 (0.0103 0.0073 0.0060 0.0012)	0.02	4	0.032(0.00557)	0.032(0.00557)	0.040(0.00620)	0.024(0.00484)	0.1024(0.00959)	0.1320(0.01070)	0.1008(0.00952)	0.072(0.00817)	0.080(0.00858)	0.008(0.00282)	0.104(0.00965)	0.064(0.00774)	0.080(0.00858)	0.056(0.00727)	0.072(0.00817)
200	8	3	0.05 (0.0208 0.0146 0.0121 0.0025)	0.01	4	0.200(0.01265)	0.176(0.01204)	0.152(0.01135)	0.104(0.00965)	0.2496(0.01369)	0.2640(0.01394)	0.1872(0.01234)	0.128(0.01056)	0.168(0.01182)	0.048(0.00676)	0.312(0.01465)	0.192(0.01246)	0.208(0.01283)	0.192(0.01246)	0.256(0.01380)
200	8	3	0.1 (0.0416 0.0292 0.0242 0.0050)	0.005	4	0.528(0.01579)	0.512(0.01581)	0.352(0.01510)	0.320(0.01475)	0.4416(0.01570)	0.4488(0.01573)	0.3888(0.01542)	0.288(0.01432)	0.232(0.01335)	0.112(0.00997)	0.576(0.01563)	0.464(0.01577)	0.392(0.01544)	0.408(0.01554)	0.552(0.01573)
200	8	6	0.025 (0.0103 0.0073 0.0060 0.0012)	0.02	2	0.216(0.01301)	0.184(0.01225)	0.080(0.00858)	0.032(0.00557)	0.1472(0.01120)	0.1122(0.00998)	0.1368(0.01087)	0.096(0.00932)	0.064(0.00774)	0.064(0.00774)	0.184(0.01225)	0.080(0.00858)	0.144(0.01110)	0.144(0.01110)	0.112(0.00997)
200	8	6	0.05 (0.0208 0.0146 0.0121 0.0025)	0.01	2	0.464(0.01577)	0.440(0.01570)	0.232(0.01335)	0.192(0.01246)	0.2496(0.01369)	0.2178(0.01305)	0.3024(0.01452)	0.192(0.01246)	0.160(0.01159)	0.072(0.00817)	0.400(0.01549)	0.224(0.01318)	0.248(0.01366)	0.264(0.01394)	0.288(0.01432)
200	8	6	0.1 (0.0416 0.0292 0.0242 0.0050)	0.005	2	0.752(0.01366)	0.752(0.01366)	0.352(0.01510)	0.360(0.01518)	0.4608(0.01576)	0.3498(0.01508)	0.4752(0.01579)	0.352(0.01510)	0.280(0.01420)	0.120(0.01028)	0.680(0.01475)	0.528(0.01579)	0.464(0.01577)	0.456(0.01575)	0.584(0.01559)
200	8	6	0.025 (0.0103 0.0073 0.0060 0.0012)	0.02	4	0.224(0.01318)	0.208(0.01283)	0.056(0.00727)	0.032(0.00557)	0.1472(0.01120)	0.0858(0.00886)	0.1224(0.01036)	0.104(0.00965)	0.064(0.00774)	0.056(0.00727)	0.144(0.01110)	0.072(0.00817)	0.144(0.01110)	0.136(0.01084)	0.104(0.00965)
200	8	6	0.05 (0.0208 0.0146 0.0121 0.0025)	0.01	4	0.448(0.01573)	0.440(0.01570)	0.224(0.01318)	0.176(0.01204)	0.2432(0.01357)	0.2376(0.01346)	0.2592(0.01386)	0.216(0.01301)	0.176(0.01204)	0.088(0.00896)	0.400(0.01549)	0.264(0.01394)	0.248(0.01366)	0.240(0.01351)	0.280(0.01420)
200	8	6	0.1 (0.0416 0.0292 0.0242 0.0050)	0.005	4	0.728(0.01407)	0.760(0.01351)	0.360(0.01518)	0.344(0.01502)	0.4672(0.01578)	0.3432(0.01501)	0.4968(0.01581)	0.344(0.01502)	0.296(0.01444)	0.104(0.00965)	0.672(0.01485)	0.512(0.01581)	0.464(0.01577)	0.456(0.01575)	0.608(0.01544)
200	8	8	0.025 (0.0103 0.0073 0.0060 0.0012)	0.02	2	0.192(0.01246)	0.184(0.01225)	0.072(0.00817)	0.024(0.00484)	0.1280(0.01056)	0.1518(0.01135)	0.1368(0.01087)	0.080(0.00858)	0.064(0.00774)	0.008(0.00282)	0.184(0.01225)	0.056(0.00727)	0.136(0.01084)	0.120(0.01028)	0.136(0.01084)
200	8	8	0.05 (0.0208 0.0146 0.0121 0.0025)	0.01	2	0.400(0.01549)	0.400(0.01549)	0.200(0.01265)	0.152(0.01135)	0.3520(0.01510)	0.2574(0.01383)	0.3168(0.01471)	0.200(0.01265)	0.216(0.01301)	0.056(0.00727)	0.400(0.01549)	0.288(0.01432)	0.264(0.01394)	0.296(0.01444)	0.368(0.01525)
200	8	8	0.1 (0.0416 0.0292 0.0242 0.0050)	0.005	2	0.712(0.01432)	0.720(0.01420)	0.448(0.01573)	0.408(0.01554)	0.5824(0.01560)	0.5280(0.01579)	0.5544(0.01572)	0.344(0.01502)	0.344(0.01502)	0.064(0.00774)	0.664(0.01494)	0.592(0.01554)	0.480(0.01580)	0.464(0.01577)	0.640(0.01518)
200	32	13	0.025 (0.0103 0.0073 0.0060 0.0012)	0.02	2	0.040(0.00620)	0.040(0.00620)	0.120(0.01028)	0.048(0.00676)	0.1024(0.00959)	0.1122(0.00998)	0.1080(0.00982)	0.096(0.00932)	0.056(0.00727)	0.032(0.00557)	0.168(0.01182)	0.056(0.00727)	0.208(0.01283)	0.216(0.01301)	0.088(0.00896)
200	32	13	0.05 (0.0208 0.0146 0.0121 0.0025)	0.01	2	0.288(0.01432)	0.296(0.01444)	0.208(0.01283)	0.096(0.00932)	0.2240(0.01318)	0.2508(0.01371)	0.2736(0.01410)	0.144(0.01110)	0.104(0.00965)	0.064(0.00774)	0.384(0.01538)	0.224(0.01318)	0.400(0.01549)	0.408(0.01554)	0.280(0.01420)
200	32	13	0.1 (0.0416 0.0292 0.0242 0.0050)	0.005	2	0.584(0.01559)	0.592(0.01554)	0.376(0.01532)	0.240(0.01351)	0.4416(0.01570)	0.4290(0.01565)	0.3888(0.01542)	0.368(0.01525)	0.200(0.01265)	0.160(0.01159)	0.672(0.01485)	0.560(0.01570)	0.632(0.01525)	0.616(0.01538)	0.608(0.01544)
200	32	13	0.025 (0.0103 0.0073 0.0060 0.0012)	0.02	4	0.080(0.00858)	0.072(0.00817)	0.104(0.00965)	0.056(0.00727)	0.1216(0.01034)	0.1584(0.01155)	0.1152(0.01010)	0.080(0.00858)	0.040(0.00620)	0.024(0.00484)	0.192(0.01246)	0.072(0.00817)	0.216(0.01301)	0.208(0.01283)	0.112(0.00997)
200	32	13	0.05 (0.0208 0.0146 0.0121 0.0025)	0.01	4	0.336(0.01494)	0.336(0.01494)	0.192(0.01246)	0.096(0.00932)	0.2816(0.01422)	0.2772(0.01415)	0.2520(0.01373)	0.208(0.01283)	0.144(0.01110)	0.056(0.00727)	0.440(0.01570)	0.256(0.01380)	0.440(0.01570)	0.456(0.01575)	0.312(0.01465)
200	32	13	0.1 (0.0416 0.0292 0.0242 0.0050)	0.005	4	0.640(0.01518)	0.640(0.01518)	0.368(0.01525)	0.256(0.01380)	0.4480(0.01573)	0.4092(0.01555)	0.3888(0.01542)	0.368(0.01525)	0.216(0.01301)	0.192(0.01246)	0.728(0.01407)	0.560(0.01570)	0.624(0.01532)	0.584(0.01559)	0.616(0.01538)
200	32	26	0.025 (0.0103 0.0073 0.0060 0.0012)	0.02	2	0.096(0.00932)	0.096(0.00932)	0.032(0.00557)	0.024(0.00484)	0.1408(0.01100)	0.1188(0.01023)	0.1080(0.00982)	0.080(0.00858)	0.112(0.00997)	0.024(0.00484)	0.152(0.01135)	0.064(0.00774)	0.136(0.01084)	0.128(0.01056)	0.072(0.00817)
200	32	26	0.05 (0.0208 0.0146 0.0121 0.0025)	0.01	2	0.256(0.01380)	0.248(0.01366)	0.128(0.01056)	0.112(0.00997)	0.2880(0.01432)	0.3300(0.01487)	0.2448(0.01360)	0.136(0.01084)	0.128(0.01056)	0.088(0.00896)	0.264(0.01394)	0.160(0.01159)	0.240(0.01351)	0.240(0.01351)	0.224(0.01318)
200	32	26	0.1 (0.0416 0.0292 0.0242 0.0050)	0.005	2	0.456(0.01575)	0.464(0.01577)	0.336(0.01494)	0.312(0.01465)	0.4544(0.01575)	0.5280(0.01579)	0.4104(0.01556)	0.320(0.01475)	0.272(0.01407)	0.136(0.01084)	0.568(0.01566)	0.424(0.01563)	0.480(0.01580)	0.464(0.01577)	0.504(0.01581)
200	32	26	0.025 (0.0103 0.0073 0.0060 0.0012)	0.02	4	0.088(0.00896)	0.088(0.00896)	0.056(0.00727)	0.024(0.00484)	0.1408(0.01100)	0.1386(0.01093)	0.1080(0.00982)	0.056(0.00727)	0.080(0.00858)	0.032(0.00557)	0.136(0.01084)	0.048(0.00676)	0.152(0.01135)	0.128(0.01056)	0.080(0.00858)
200	32	26	0.05 (0.0208 0.0146 0.0121 0.0025)	0.01	4	0.272(0.01407)	0.272(0.01407)	0.136(0.01084)	0.096(0.00932)	0.2880(0.01432)	0.2904(0.01436)	0.2448(0.01360)	0.144(0.01110)	0.160(0.01159)	0.064(0.00774)	0.272(0.01407)	0.168(0.01182)	0.248(0.01366)	0.232(0.01335)	0.264(0.01394)
200	32	26	0.1 (0.0416 0.0292 0.0242 0.0050)	0.005	4	0.480(0.01580)	0.480(0.01580)	0.328(0.01485)	0.304(0.01455)	0.4544(0.01575)	0.5280(0.01579)	0.4392(0.01569)	0.288(0.01432)	0.304(0.01455)	0.152(0.01135)	0.576(0.01563)	0.408(0.01554)	0.472(0.01579)	0.424(0.01563)	0.512(0.01581)
200	32	32	0.025 (0.0103 0.0073 0.0060 0.0012)	0.02	2	0.056(0.00727)	0.024(0.00484)	0.040(0.00620)	0.056(0.00727)	0.1472(0.01120)	0.1980(0.01260)	0.1296(0.01062)	0.040(0.00620)	0.152(0.01135)	0.048(0.00676)	0.168(0.01182)	0.080(0.00858)	0.136(0.01084)	0.136(0.01084)	0.112(0.00997)
200	32	32	0.05 (0.0208 0.0146 0.0121 0.0025)	0.01	2	0.280(0.01420)	0.312(0.01465)	0.112(0.00997)	0.104(0.00965)	0.2816(0.01422)	0.2772(0.01415)	0.2448(0.01360)	0.144(0.01110)	0.232(0.01335)	0.136(0.01084)	0.328(0.01485)	0.216(0.01301)	0.264(0.01394)	0.256(0.01380)	0.304(0.01455)
200	32	32	0.1 (0.0416 0.0292 0.0242 0.0050)	0.005	2	0.584(0.01559)	0.656(0.01502)	0.288(0.01432)	0.312(0.01465)	0.4992(0.01581)	0.5412(0.01576)	0.4608(0.01576)	0.344(0.01502)	0.288(0.01432)	0.184(0.01225)	0.640(0.01518)	0.504(0.01581)	0.520(0.01580)	0.480(0.01580)	0.600(0.01549)
200	64	26	0.025 (0.0103 0.0073 0.0060 0.0012)	0.02	2	0.120(0.01028)	0.080(0.00858)	0.024(0.00484)	0.016(0.00397)	0.0896(0.00903)	0.0990(0.00944)	0.0936(0.00921)	0.008(0.00282)	0.088(0.00896)	0.056(0.00727)	0.112(0.00997)	0.064(0.00774)	0.144(0.01110)	0.136(0.01084)	0.056(0.00727)
200	64	26	0.05 (0.0208 0.0146 0.0121 0.0025)	0.01	2	0.296(0.01444)	0.320(0.01475)	0.088(0.00896)	0.080(0.00858)	0.2816(0.01422)	0.2904(0.01436)	0.1872(0.01234)	0.080(0.00858)	0.192(0.01246)	0.112(0.00997)	0.304(0.01455)	0.176(0.01204)	0.288(0.01432)	0.288(0.01432)	0.200(0.01265)
200	64	26	0.1 (0.0416 0.0292 0.0242 0.0050)	0.005	2	0.704(0.01444)	0.688(0.01465)	0.288(0.01432)	0.232(0.01335)	0.3648(0.01522)	0.4752(0.01579)	0.5040(0.01581)	0.264(0.01394)	0.320(0.01475)	0.248(0.01366)	0.504(0.01581)	0.440(0.01570)	0.560(0.01570)	0.560(0.01570)	0.528(0.01579)
200	64	26	0.025 (0.0103 0.0073 0.0060 0.0012)	0.02	4	0.136(0.01084)	0.088(0.00896)	0.040(0.00620)	0.008(0.00282)	0.0896(0.00903)	0.1122(0.00998)	0.0936(0.00921)	0.000(0.00000)	0.064(0.00774)	0.040(0.00620)	0.120(0.01028)	0.056(0.00727)	0.160(0.01159)	0.160(0.01159)	0.064(0.00774)
200	64	26	0.05 (0.0208 0.0146 0.0121 0.0025)	0.01	4	0.408(0.01554)	0.448(0.01573)	0.096(0.00932)	0.088(0.00896)	0.2432(0.01357)	0.3036(0.01454)	0.2376(0.01346)	0.048(0.00676)	0.184(0.01225)	0.080(0.00858)	0.312(0.01465)	0.192(0.01246)	0.280(0.01420)	0.280(0.01420)	0.248(0.01366)
200	64	26	0.1 (0.0416 0.0292 0.0242 0.0050)	0.005	4	0.744(0.01380)	0.736(0.01394)	0.264(0.01394)	0.224(0.01318)	0.4160(0.01559)	0.5214(0.01580)	0.4896(0.01581)	0.240(0.01351)	0.344(0.01502)	0.224(0.01318)	0.576(0.01563)	0.440(0.01570)	0.504(0.01581)	0.520(0.01580)	0.560(0.01570)
200	64	51	0.025 (0.0103 0.0073 0.0060 0.0012)	0.02	2	0.072(0.00817)	0.080(0.00858)	0.040(0.00620)	0.040(0.00620)	0.0960(0.00932)	0.1056(0.00972)	0.1152(0.01010)	0.024(0.00484)	0.104(0.00965)	0.024(0.00484)	0.096(0.00932)	0.056(0.00727)	0.104(0.00965)	0.120(0.01028)	0.064(0.00774)
200	64	51	0.05 (0.0208 0.0146 0.0121 0.0025)	0.01	2	0.352(0.01510)	0.352(0.01510)	0.088(0.00896)	0.128(0.01056)	0.2240(0.01318)	0.2574(0.01383)	0.2232(0.01317)	0.072(0.00817)	0.200(0.01265)	0.064(0.00774)	0.176(0.01204)	0.144(0.01110)	0.272(0.01407)	0.280(0.01420)	0.232(0.01335)
200	64	51	0.1 (0.0416 0.0292 0.0242 0.0050)	0.005	2	0.680(0.01475)	0.680(0.01475)	0.264(0.01394)	0.224(0.01318)	0.4096(0.01555)	0.4554(0.01575)	0.3888(0.01542)	0.280(0.01420)	0.304(0.01455)	0.168(0.01182)	0.448(0.01573)	0.344(0.01502)	0.456(0.01575)	0.464(0.01577)	0.496(0.01581)
200	64	51	0.025 (0.0103 0.0073 0.0060 0.0012)	0.02	4	0.080(0.00858)	0.080(0.00858)	0.040(0.00620)	0.040(0.00620)	0.0896(0.00903)	0.1188(0.01023)	0.1080(0.00982)	0.032(0.00557)	0.088(0.00896)	0.008(0.00282)	0.088(0.00896)	0.048(0.00676)	0.112(0.00997)	0.120(0.01028)	0.072(0.00817)
200	64	51	0.05 (0.0208 0.0146 0.0121 0.0025)	0.01	4	0.320(0.01475)	0.400(0.01549)	0.096(0.00932)	0.128(0.01056)	0.2240(0.01318)	0.2904(0.01436)	0.2088(0.01285)	0.080(0.00858)	0.192(0.01246)	0.056(0.00727)	0.176(0.01204)	0.136(0.01084)	0.256(0.01380)	0.272(0.01407)	0.208(0.01283)
200	64	51	0.1 (0.0416 0.0292 0.0242 0.0050)	0.005	4	0.672(0.01485)	0.672(0.01485)	0.296(0.01444)	0.256(0.01380)	0.4352(0.01568)	0.4686(0.01578)	0.4248(0.01563)	0.264(0.01394)	0.296(0.01444)	0.144(0.01110)	0.456(0.01575)	0.368(0.01525)	0.456(0.01575)	0.456(0.01575)	0.504(0.01581)
200	64	64	0.025 (0.0103 0.0073 0.0060 0.0012)	0.02	2	0.040(0.00620)	0.040(0.00620)	0.024(0.00484)	0.008(0.00282)	0.0960(0.00932)	0.0858(0.00886)	0.0720(0.00817)	0.032(0.00557)	0.024(0.00484)	0.016(0.00397)	0.088(0.00896)	0.064(0.00774)	0.088(0.00896)	0.088(0.00896)	0.064(0.00774)
200	64	64	0.05 (0.0208 0.0146 0.0121 0.0025)	0.01	2	0.176(0.01204)	0.168(0.01182)	0.080(0.00858)	0.096(0.00932)	0.1728(0.01196)	0.1782(0.01210)	0.1440(0.01110)	0.056(0.00727)	0.088(0.00896)	0.072(0.00817)	0.192(0.01246)	0.128(0.01056)	0.224(0.01318)	0.232(0.01335)	0.160(0.01159)
200	64	64	0.1 (0.0416 0.0292 0.0242 0.0050)	0.005	2	0.736(0.01394)	0.712(0.01432)	0.240(0.01351)	0.208(0.01283)	0.3776(0.01533)	0.4158(0.01559)	0.3744(0.01530)	0.192(0.01246)	0.184(0.01225)	0.136(0.01084)	0.456(0.01575)	0.336(0.01494)	0.416(0.01559)	0.432(0.01566)	0.400(0.01549)
300	2	1	0.025 (0.0103 0.0073 0.0060 0.0012)	0.02	2	0.280(0.01420)	0.216(0.01301)	0.112(0.00997)	0.160(0.01159)	0.2304(0.01332)	0.2244(0.01319)	0.2448(0.01360)	0.184(0.01225)	0.152(0.01135)	0.048(0.00676)	0.256(0.01380)	0.184(0.01225)	0.184(0.01225)	0.192(0.01246)	0.208(0.01283)
300	2	1	0.05 (0.0208 0.0146 0.0121 0.0025)	0.01	2	0.440(0.01570)	0.408(0.01554)	0.288(0.01432)	0.320(0.01475)	0.3648(0.01522)	0.2970(0.01445)	0.3816(0.01536)	0.344(0.01502)	0.232(0.01335)	0.072(0.00817)	0.528(0.01579)	0.448(0.01573)	0.320(0.01475)	0.304(0.01455)	0.472(0.01579)
300	2	1	0.1 (0.0416 0.0292 0.0242 0.0050)	0.005	2	0.632(0.01525)	0.648(0.01510)	0.496(0.01581)	0.496(0.01581)	0.4736(0.01579)	0.4092(0.01555)	0.5184(0.01580)	0.472(0.01579)	0.360(0.01518)	0.144(0.01110)	0.672(0.01485)	0.632(0.01525)	0.448(0.01573)	0.472(0.01579)	0.648(0.01510)
300	2	1	0.025 (0.0103 0.0073 0.0060 0.0012)	0.02	4	0.144(0.01110)	0.136(0.01084)	0.128(0.01056)	0.128(0.01056)	0.2112(0.01291)	0.2112(0.01291)	0.2160(0.01301)	0.192(0.01246)	0.136(0.01084)	0.024(0.00484)	0.248(0.01366)	0.160(0.01159)	0.144(0.01110)	0.160(0.01159)	0.216(0.01301)
300	2	1	0.05 (0.0208 0.0146 0.0121 0.0025)	0.01	4	0.440(0.01570)	0.464(0.01577)	0.256(0.01380)	0.312(0.01465)	0.3392(0.01497)	0.3234(0.01479)	0.3456(0.01504)	0.344(0.01502)	0.240(0.01351)	0.072(0.00817)	0.504(0.01581)	0.400(0.01549)	0.320(0.01475)	0.304(0.01455)	0.456(0.01575)
300	2	1	0.1 (0.0416 0.0292 0.0242 0.0050)	0.005	4	0.640(0.01518)	0.640(0.01518)	0.408(0.01554)	0.504(0.01581)	0.4352(0.01568)	0.3696(0.01526)	0.4608(0.01576)	0.480(0.01580)	0.336(0.01494)	0.128(0.01056)	0.656(0.01502)	0.624(0.01532)	0.408(0.01554)	0.432(0.01566)	0.632(0.01525)
300	2	2	0.025 (0.0103 0.0073 0.0060 0.0012)	0.02	2	0.352(0.01510)	0.320(0.01475)	0.144(0.01110)	0.192(0.01246)	0.2432(0.01357)	0.1650(0.01174)	0.2304(0.01332)	0.168(0.01182)	0.176(0.01204)	0.048(0.00676)	0.280(0.01420)	0.240(0.01351)	0.144(0.01110)	0.160(0.01159)	0.312(0.01465)
300	2	2	0.05 (0.0208 0.0146 0.0121 0.0025)	0.01	2	0.520(0.01580)	0.528(0.01579)	0.296(0.01444)	0.368(0.01525)	0.3776(0.01533)	0.2706(0.01405)	0.3240(0.01480)	0.328(0.01485)	0.272(0.01407)	0.128(0.01056)	0.448(0.01573)	0.408(0.01554)	0.240(0.01351)	0.232(0.01335)	0.448(0.01573)
300	2	2	0.1 (0.0416 0.0292 0.0242 0.0050)	0.005	2	0.664(0.01494)	0.688(0.01465)	0.472(0.01579)	0.504(0.01581)	0.5056(0.01581)	0.3762(0.01532)	0.4392(0.01569)	0.456(0.01575)	0.416(0.01559)	0.144(0.01110)	0.656(0.01502)	0.600(0.01549)	0.328(0.01485)	0.344(0.01502)	0.624(0.01532)
300	8	3	0.025 (0.0103 0.0073 0.0060 0.0012)	0.02	2	0.104(0.00965)	0.120(0.01028)	0.088(0.00896)	0.064(0.00774)	0.1280(0.01056)	0.1518(0.01135)	0.1584(0.01155)	0.088(0.00896)	0.112(0.00997)	0.040(0.00620)	0.072(0.00817)	0.072(0.00817)	0.112(0.00997)	0.088(0.00896)	0.064(0.00774)
300	8	3	0.05 (0.0208 0.0146 0.0121 0.0025)	0.01	2	0.336(0.01494)	0.352(0.01510)	0.176(0.01204)	0.144(0.01110)	0.3264(0.01483)	0.3300(0.01487)	0.2808(0.01421)	0.200(0.01265)	0.192(0.01246)	0.072(0.00817)	0.320(0.01475)	0.256(0.01380)	0.264(0.01394)	0.256(0.01380)	0.296(0.01444)
300	8	3	0.1 (0.0416 0.0292 0.0242 0.0050)	0.005	2	0.552(0.01573)	0.608(0.01544)	0.416(0.01559)	0.480(0.01580)	0.5376(0.01577)	0.5412(0.01576)	0.5256(0.01579)	0.400(0.01549)	0.392(0.01544)	0.152(0.01135)	0.736(0.01394)	0.616(0.01538)	0.480(0.01580)	0.504(0.01581)	0.648(0.01510)
300	8	3	0.025 (0.0103 0.0073 0.0060 0.0012)	0.02	4	0.120(0.01028)	0.152(0.01135)	0.072(0.00817)	0.024(0.00484)	0.0960(0.00932)	0.1452(0.01114)	0.1080(0.00982)	0.064(0.00774)	0.136(0.01084)	0.024(0.00484)	0.096(0.00932)	0.056(0.00727)	0.056(0.00727)	0.080(0.00858)	0.080(0.00858)
300	8	3	0.05 (0.0208 0.0146 0.0121 0.0025)	0.01	4	0.304(0.01455)	0.328(0.01485)	0.144(0.01110)	0.160(0.01159)	0.2560(0.01380)	0.2970(0.01445)	0.2592(0.01386)	0.176(0.01204)	0.176(0.01204)	0.040(0.00620)	0.272(0.01407)	0.224(0.01318)	0.208(0.01283)	0.176(0.01204)	0.224(0.01318)
300	8	3	0.1 (0.0416 0.0292 0.0242 0.0050)	0.005	4	0.552(0.01573)	0.584(0.01559)	0.368(0.01525)	0.400(0.01549)	0.4800(0.01580)	0.4884(0.01581)	0.4536(0.01574)	0.320(0.01475)	0.328(0.01485)	0.128(0.01056)	0.664(0.01494)	0.512(0.01581)	0.424(0.01563)	0.416(0.01559)	0.624(0.01532)
300	8	6	0.025 (0.0103 0.0073 0.0060 0.0012)	0.02	2	0.192(0.01246)	0.216(0.01301)	0.152(0.01135)	0.104(0.00965)	0.2112(0.01291)	0.2178(0.01305)	0.2160(0.01301)	0.216(0.01301)	0.096(0.00932)	0.048(0.00676)	0.240(0.01351)	0.160(0.01159)	0.200(0.01265)	0.184(0.01225)	0.160(0.01159)
300	8	6	0.05 (0.0208 0.0146 0.0121 0.0025)	0.01	2	0.464(0.01577)	0.448(0.01573)	0.312(0.01465)	0.264(0.01394)	0.3712(0.01528)	0.3234(0.01479)	0.3816(0.01536)	0.384(0.01538)	0.160(0.01159)	0.104(0.00965)	0.528(0.01579)	0.336(0.01494)	0.352(0.01510)	0.344(0.01502)	0.456(0.01575)
300	8	6	0.1 (0.0416 0.0292 0.0242 0.0050)	0.005	2	0.736(0.01394)	0.744(0.01380)	0.496(0.01581)	0.488(0.01581)	0.5312(0.01578)	0.4620(0.01577)	0.5400(0.01576)	0.544(0.01575)	0.296(0.01444)	0.192(0.01246)	0.840(0.01159)	0.680(0.01475)	0.536(0.01577)	0.504(0.01581)	0.808(0.01246)
300	8	6	0.025 (0.0103 0.0073 0.0060 0.0012)	0.02	4	0.200(0.01265)	0.152(0.01135)	0.144(0.01110)	0.120(0.01028)	0.2240(0.01318)	0.2046(0.01276)	0.2160(0.01301)	0.224(0.01318)	0.096(0.00932)	0.056(0.00727)	0.272(0.01407)	0.160(0.01159)	0.208(0.01283)	0.192(0.01246)	0.184(0.01225)
300	8	6	0.05 (0.0208 0.0146 0.0121 0.0025)	0.01	4	0.448(0.01573)	0.424(0.01563)	0.320(0.01475)	0.304(0.01455)	0.3712(0.01528)	0.2772(0.01415)	0.3744(0.01530)	0.400(0.01549)	0.168(0.01182)	0.128(0.01056)	0.496(0.01581)	0.392(0.01544)	0.352(0.01510)	0.344(0.01502)	0.472(0.01579)
300	8	6	0.1 (0.0416 0.0292 0.0242 0.0050)	0.005	4	0.752(0.01366)	0.736(0.01394)	0.480(0.01580)	0.480(0.01580)	0.4992(0.01581)	0.4290(0.01565)	0.5616(0.01569)	0.496(0.01581)	0.328(0.01485)	0.184(0.01225)	0.800(0.01265)	0.688(0.01465)	0.520(0.01580)	0.528(0.01579)	0.776(0.01318)
300	8	8	0.025 (0.0103 0.0073 0.0060 0.0012)	0.02	2	0.296(0.01444)	0.296(0.01444)	0.104(0.00965)	0.064(0.00774)	0.1408(0.01100)	0.2046(0.01276)	0.2088(0.01285)	0.120(0.01028)	0.112(0.00997)	0.024(0.00484)	0.192(0.01246)	0.096(0.00932)	0.152(0.01135)	0.176(0.01204)	0.096(0.00932)
300	8	8	0.05 (0.0208 0.0146 0.0121 0.0025)	0.01	2	0.568(0.01566)	0.568(0.01566)	0.280(0.01420)	0.352(0.01510)	0.4032(0.01551)	0.3498(0.01508)	0.3888(0.01542)	0.312(0.01465)	0.208(0.01283)	0.088(0.00896)	0.536(0.01577)	0.400(0.01549)	0.344(0.01502)	0.336(0.01494)	0.456(0.01575)
300	8	8	0.1 (0.0416 0.0292 0.0242 0.0050)	0.005	2	0.768(0.01335)	0.760(0.01351)	0.512(0.01581)	0.592(0.01554)	0.6720(0.01485)	0.5346(0.01577)	0.6120(0.01541)	0.512(0.01581)	0.296(0.01444)	0.160(0.01159)	0.864(0.01084)	0.704(0.01444)	0.592(0.01554)	0.600(0.01549)	0.840(0.01159)
300	32	13	0.025 (0.0103 0.0073 0.0060 0.0012)	0.02	2	0.392(0.01544)	0.376(0.01532)	0.104(0.00965)	0.080(0.00858)	0.1664(0.01178)	0.1650(0.01174)	0.1656(0.01175)	0.144(0.01110)	0.072(0.00817)	0.072(0.00817)	0.208(0.01283)	0.120(0.01028)	0.208(0.01283)	0.176(0.01204)	0.160(0.01159)
300	32	13	0.05 (0.0208 0.0146 0.0121 0.0025)	0.01	2	0.480(0.01580)	0.448(0.01573)	0.184(0.01225)	0.192(0.01246)	0.3072(0.01459)	0.2706(0.01405)	0.3312(0.01488)	0.232(0.01335)	0.144(0.01110)	0.160(0.01159)	0.416(0.01559)	0.264(0.01394)	0.400(0.01549)	0.448(0.01573)	0.328(0.01485)
300	32	13	0.1 (0.0416 0.0292 0.0242 0.0050)	0.005	2	0.592(0.01554)	0.592(0.01554)	0.480(0.01580)	0.424(0.01563)	0.4800(0.01580)	0.4752(0.01579)	0.5040(0.01581)	0.400(0.01549)	0.256(0.01380)	0.256(0.01380)	0.744(0.01380)	0.616(0.01538)	0.672(0.01485)	0.656(0.01502)	0.760(0.01351)
300	32	13	0.025 (0.0103 0.0073 0.0060 0.0012)	0.02	4	0.400(0.01549)	0.408(0.01554)	0.120(0.01028)	0.080(0.00858)	0.1792(0.01213)	0.1914(0.01244)	0.1656(0.01175)	0.128(0.01056)	0.088(0.00896)	0.056(0.00727)	0.224(0.01318)	0.184(0.01225)	0.200(0.01265)	0.168(0.01182)	0.184(0.01225)
300	32	13	0.05 (0.0208 0.0146 0.0121 0.0025)	0.01	4	0.464(0.01577)	0.440(0.01570)	0.248(0.01366)	0.216(0.01301)	0.3008(0.01450)	0.2574(0.01383)	0.3312(0.01488)	0.232(0.01335)	0.176(0.01204)	0.136(0.01084)	0.400(0.01549)	0.248(0.01366)	0.400(0.01549)	0.408(0.01554)	0.368(0.01525)
300	32	13	0.1 (0.0416 0.0292 0.0242 0.0050)	0.005	4	0.632(0.01525)	0.632(0.01525)	0.488(0.01581)	0.384(0.01538)	0.4864(0.01581)	0.4290(0.01565)	0.5688(0.01566)	0.464(0.01577)	0.256(0.01380)	0.280(0.01420)	0.784(0.01301)	0.656(0.01502)	0.680(0.01475)	0.680(0.01475)	0.776(0.01318)
300	32	26	0.025 (0.0103 0.0073 0.0060 0.0012)	0.02	2	0.192(0.01246)	0.176(0.01204)	0.072(0.00817)	0.056(0.00727)	0.1664(0.01178)	0.1980(0.01260)	0.1656(0.01175)	0.080(0.00858)	0.120(0.01028)	0.040(0.00620)	0.168(0.01182)	0.120(0.01028)	0.144(0.01110)	0.160(0.01159)	0.160(0.01159)
300	32	26	0.05 (0.0208 0.0146 0.0121 0.0025)	0.01	2	0.336(0.01494)	0.336(0.01494)	0.216(0.01301)	0.184(0.01225)	0.3520(0.01510)	0.3498(0.01508)	0.3168(0.01471)	0.264(0.01394)	0.200(0.01265)	0.056(0.00727)	0.384(0.01538)	0.288(0.01432)	0.328(0.01485)	0.336(0.01494)	0.392(0.01544)
300	32	26	0.1 (0.0416 0.0292 0.0242 0.0050)	0.005	2	0.560(0.01570)	0.560(0.01570)	0.384(0.01538)	0.424(0.01563)	0.5504(0.01573)	0.5808(0.01560)	0.5400(0.01576)	0.392(0.01544)	0.320(0.01475)	0.136(0.01084)	0.664(0.01494)	0.544(0.01575)	0.568(0.01566)	0.576(0.01563)	0.656(0.01502)
300	32	26	0.025 (0.0103 0.0073 0.0060 0.0012)	0.02	4	0.208(0.01283)	0.184(0.01225)	0.080(0.00858)	0.056(0.00727)	0.1664(0.01178)	0.1980(0.01260)	0.1656(0.01175)	0.088(0.00896)	0.104(0.00965)	0.064(0.00774)	0.216(0.01301)	0.136(0.01084)	0.136(0.01084)	0.144(0.01110)	0.152(0.01135)
300	32	26	0.05 (0.0208 0.0146 0.0121 0.0025)	0.01	4	0.344(0.01502)	0.344(0.01502)	0.200(0.01265)	0.208(0.01283)	0.3648(0.01522)	0.3696(0.01526)	0.3312(0.01488)	0.240(0.01351)	0.200(0.01265)	0.088(0.00896)	0.400(0.01549)	0.288(0.01432)	0.304(0.01455)	0.336(0.01494)	0.432(0.01566)
300	32	26	0.1 (0.0416 0.0292 0.0242 0.0050)	0.005	4	0.560(0.01570)	0.560(0.01570)	0.384(0.01538)	0.432(0.01566)	0.5568(0.01571)	0.6006(0.01549)	0.5616(0.01569)	0.392(0.01544)	0.336(0.01494)	0.160(0.01159)	0.664(0.01494)	0.552(0.01573)	0.552(0.01573)	0.576(0.01563)	0.712(0.01432)
300	32	32	0.025 (0.0103 0.0073 0.0060 0.0012)	0.02	2	0.200(0.01265)	0.200(0.01265)	0.072(0.00817)	0.072(0.00817)	0.1792(0.01213)	0.2178(0.01305)	0.1728(0.01196)	0.096(0.00932)	0.184(0.01225)	0.104(0.00965)	0.176(0.01204)	0.128(0.01056)	0.232(0.01335)	0.208(0.01283)	0.176(0.01204)
300	32	32	0.05 (0.0208 0.0146 0.0121 0.0025)	0.01	2	0.400(0.01549)	0.400(0.01549)	0.192(0.01246)	0.208(0.01283)	0.3648(0.01522)	0.4092(0.01555)	0.3528(0.01511)	0.264(0.01394)	0.280(0.01420)	0.152(0.01135)	0.392(0.01544)	0.288(0.01432)	0.336(0.01494)	0.368(0.01525)	0.336(0.01494)
300	32	32	0.1 (0.0416 0.0292 0.0242 0.0050)	0.005	2	0.632(0.01525)	0.648(0.01510)	0.432(0.01566)	0.352(0.01510)	0.5504(0.01573)	0.5676(0.01567)	0.6048(0.01546)	0.472(0.01579)	0.424(0.01563)	0.280(0.01420)	0.736(0.01394)	0.576(0.01563)	0.576(0.01563)	0.616(0.01538)	0.704(0.01444)
300	64	26	0.025 (0.0103 0.0073 0.0060 0.0012)	0.02	2	0.096(0.00932)	0.096(0.00932)	0.056(0.00727)	0.040(0.00620)	0.1152(0.01010)	0.1782(0.01210)	0.1368(0.01087)	0.080(0.00858)	0.096(0.00932)	0.040(0.00620)	0.152(0.01135)	0.096(0.00932)	0.184(0.01225)	0.200(0.01265)	0.136(0.01084)
300	64	26	0.05 (0.0208 0.0146 0.0121 0.0025)	0.01	2	0.384(0.01538)	0.344(0.01502)	0.168(0.01182)	0.136(0.01084)	0.2688(0.01402)	0.3036(0.01454)	0.3168(0.01471)	0.200(0.01265)	0.208(0.01283)	0.112(0.00997)	0.376(0.01532)	0.264(0.01394)	0.376(0.01532)	0.352(0.01510)	0.320(0.01475)
300	64	26	0.1 (0.0416 0.0292 0.0242 0.0050)	0.005	2	0.696(0.01455)	0.696(0.01455)	0.360(0.01518)	0.312(0.01465)	0.4736(0.01579)	0.4752(0.01579)	0.5184(0.01580)	0.376(0.01532)	0.360(0.01518)	0.296(0.01444)	0.584(0.01559)	0.536(0.01577)	0.584(0.01559)	0.576(0.01563)	0.608(0.01544)
300	64	26	0.025 (0.0103 0.0073 0.0060 0.0012)	0.02	4	0.152(0.01135)	0.144(0.01110)	0.040(0.00620)	0.032(0.00557)	0.1088(0.00985)	0.2046(0.01276)	0.1584(0.01155)	0.080(0.00858)	0.080(0.00858)	0.024(0.00484)	0.152(0.01135)	0.096(0.00932)	0.176(0.01204)	0.216(0.01301)	0.120(0.01028)
300	64	26	0.05 (0.0208 0.0146 0.0121 0.0025)	0.01	4	0.464(0.01577)	0.456(0.01575)	0.152(0.01135)	0.128(0.01056)	0.2944(0.01441)	0.3498(0.01508)	0.3528(0.01511)	0.208(0.01283)	0.200(0.01265)	0.120(0.01028)	0.360(0.01518)	0.232(0.01335)	0.376(0.01532)	0.368(0.01525)	0.304(0.01455)
300	64	26	0.1 (0.0416 0.0292 0.0242 0.0050)	0.005	4	0.736(0.01394)	0.704(0.01444)	0.392(0.01544)	0.296(0.01444)	0.4672(0.01578)	0.5148(0.01580)	0.5184(0.01580)	0.408(0.01554)	0.336(0.01494)	0.256(0.01380)	0.640(0.01518)	0.520(0.01580)	0.568(0.01566)	0.584(0.01559)	0.584(0.01559)
300	64	51	0.025 (0.0103 0.0073 0.0060 0.0012)	0.02	2	0.112(0.00997)	0.112(0.00997)	0.032(0.00557)	0.064(0.00774)	0.1472(0.01120)	0.1980(0.01260)	0.1584(0.01155)	0.104(0.00965)	0.120(0.01028)	0.032(0.00557)	0.112(0.00997)	0.080(0.00858)	0.200(0.01265)	0.184(0.01225)	0.096(0.00932)
300	64	51	0.05 (0.0208 0.0146 0.0121 0.0025)	0.01	2	0.288(0.01432)	0.288(0.01432)	0.176(0.01204)	0.200(0.01265)	0.3264(0.01483)	0.4158(0.01559)	0.3888(0.01542)	0.160(0.01159)	0.192(0.01246)	0.112(0.00997)	0.312(0.01465)	0.248(0.01366)	0.328(0.01485)	0.320(0.01475)	0.280(0.01420)
300	64	51	0.1 (0.0416 0.0292 0.0242 0.0050)	0.005	2	0.784(0.01301)	0.776(0.01318)	0.400(0.01549)	0.376(0.01532)	0.5504(0.01573)	0.6468(0.01511)	0.6192(0.01536)	0.416(0.01559)	0.344(0.01502)	0.192(0.01246)	0.656(0.01502)	0.512(0.01581)	0.528(0.01579)	0.544(0.01575)	0.600(0.01549)
300	64	51	0.025 (0.0103 0.0073 0.0060 0.0012)	0.02	4	0.112(0.00997)	0.112(0.00997)	0.024(0.00484)	0.064(0.00774)	0.1600(0.01159)	0.2046(0.01276)	0.1512(0.01133)	0.104(0.00965)	0.120(0.01028)	0.048(0.00676)	0.128(0.01056)	0.088(0.00896)	0.216(0.01301)	0.200(0.01265)	0.088(0.00896)
300	64	51	0.05 (0.0208 0.0146 0.0121 0.0025)	0.01	4	0.328(0.01485)	0.320(0.01475)	0.232(0.01335)	0.208(0.01283)	0.3264(0.01483)	0.3762(0.01532)	0.3672(0.01524)	0.192(0.01246)	0.216(0.01301)	0.136(0.01084)	0.288(0.01432)	0.232(0.01335)	0.328(0.01485)	0.328(0.01485)	0.264(0.01394)
300	64	51	0.1 (0.0416 0.0292 0.0242 0.0050)	0.005	4	0.832(0.01182)	0.840(0.01159)	0.464(0.01577)	0.360(0.01518)	0.5824(0.01560)	0.6204(0.01535)	0.6192(0.01536)	0.400(0.01549)	0.320(0.01475)	0.192(0.01246)	0.656(0.01502)	0.512(0.01581)	0.520(0.01580)	0.552(0.01573)	0.584(0.01559)
300	64	64	0.025 (0.0103 0.0073 0.0060 0.0012)	0.02	2	0.152(0.01135)	0.160(0.01159)	0.048(0.00676)	0.024(0.00484)	0.0832(0.00873)	0.0726(0.00821)	0.0576(0.00737)	0.040(0.00620)	0.056(0.00727)	0.032(0.00557)	0.048(0.00676)	0.008(0.00282)	0.112(0.00997)	0.104(0.00965)	0.064(0.00774)
300	64	64	0.05 (0.0208 0.0146 0.0121 0.0025)	0.01	2	0.288(0.01432)	0.288(0.01432)	0.096(0.00932)	0.088(0.00896)	0.2560(0.01380)	0.2640(0.01394)	0.1800(0.01215)	0.064(0.00774)	0.160(0.01159)	0.072(0.00817)	0.264(0.01394)	0.144(0.01110)	0.240(0.01351)	0.240(0.01351)	0.200(0.01265)
300	64	64	0.1 (0.0416 0.0292 0.0242 0.0050)	0.005	2	0.600(0.01549)	0.600(0.01549)	0.256(0.01380)	0.320(0.01475)	0.4480(0.01573)	0.4752(0.01579)	0.4392(0.01569)	0.280(0.01420)	0.320(0.01475)	0.168(0.01182)	0.536(0.01577)	0.392(0.01544)	0.464(0.01577)	0.472(0.01579)	0.488(0.01581)

## Sheet: Supplementary Data 6
Supplementary Data 6: Simulation comparison of EXPRESSO-PVS with UTMOST. (a) Pearson correlation between measured and predicted gene expression levels. Median Pearson correlation (r) is reported.; (b) Proportion of Significant models (Pearson correlation > 0.1 and two-sided p-value < 0.05 ). (c) TWAS power measured by the proportion of genes with two-sided TWAS p-values < 0.05/the number of genes…
method	sample size	Pearson's correlation	Proportion of Significant model	Power
EXPRESSO-PVS	100	0.0937	0.488	0.285925
	200	0.123	0.564	0.345752
	300	0.136	0.627	0.403411
method	parameters	Pearson's correlation	Proportion of Significant model	Power
UTMOST	Ncorr=0, rho=0.3	0.0848	0.459	0.254335
	Ncorr=24, rho=0.3	0.0855	0.448	0.252074
	Ncorr=24, rho=0.7	0.0995	0.498	0.286464
	Ncorr=47, rho=0.3	0.0906	0.474	0.266897
	Ncorr=47, rho=0.7	0.113	0.524	0.313076

## Sheet: Supplementary Data 7
Supplementary Data 7: Comparison of the accuracy of gene expression prediction models using external tests datasets. We train the prediction model using eQTLGen/GTEx/DGN, GTEx individual level data, or GTEx summary statistics from the same set of individuals. We validate the predicition accuracy in DGN. We report the number of significant models (i.e., models with the Pearson correlation between …
Validate on DGN (Pearson's R)
Training set	Method	sig%	median
eQTLGen/GTEx/DGN	EXPRESSO-PVS	0.687375	0.217522
	EXPRESSO-MSE	0.644424	0.194135
	SUMMIT	0.512809	0.138366
	P+0.001	0.616352	0.179677
	P+0.05	0.623025	0.17698
	SDPR	0.638978	0.180065
	PRScs	0.645728	0.19806
	LASSOSUM	0.630541	0.180964
	PUMAS	0.582681	0.148782
	LDpred2	0.452286	0.107767
GTEx sum-stat	EXPRESSO-PVS	0.441709	0.101426
	EXPRESSO-MSE	0.426168	0.0931115
	SUMMIT	0.399623	0.0846335
	P+0.001	0.354809	0.0308685
	P+0.05	0.415401	0.0893189
	SDPR	0.39638	0.084321
	PRScs	0.412487	0.0898583
	LASSOSUM	0.399064	0.0837644
	PUMAS	0.288311	0.0427079
	LDpred2	0.181623	0.0388295
GTEx ind.	PUMICE	0.434584	0.0946087
	PrediXcan	0.3789	0.0473838
	FUSION	0.436777	0.0929994
	TIGAR	0.433571	0.0910148
	EpiXcan	0.398136	0.0575263
	DePMA	0.401764	0.0660514
	MeTWAS	0.387381	0.0505864
GTEx ind. (multi-tissue)	UTMOST	0.430741	0.0961079

## Sheet: Supplementary Data 8
Supplementary Data 8: Comparison of prediction accuracy for EXPRESSO and other methods in 7 cell types using DICE dataset as validation. We compare (1) the proportion of significant models (i.e., the Pearson's correlation (r) between measured and predicted gene expression > .1 with two-sided p < 0.05); (2) the median r among the union of significant models;
	method	sig%	median r
UT_B	EXPRESSO-PVS	0.104512	0.137176
	EXPRESSO-MSE	0.105188	0.136637
	SUMMIT	0.0888182	0.111869
	P+0.001	0.0612866	0
	P+0.05	0.0956504	0.114368
	SDPR	0.0892918	0.114942
	PRScs	0.0950416	0.121909
	LASSOSUM	0.0902388	0.118158
	PUMAS	0.0754245	0.0993716
	LDpred2	0.0606102	0
UT_CD4T	EXPRESSO-PVS	0.116482	0.141254
	EXPRESSO-MSE	0.11498	0.141161
	SUMMIT	0.0883518	0.117353
	P+0.001	0.0549638	0
	P+0.05	0.0985252	0.112608
	SDPR	0.0936092	0.115901
	PRScs	0.105285	0.123714
	LASSOSUM	0.0964454	0.113812
	PUMAS	0.0878055	0.107961
	LDpred2	0.0544859	0
UT_monocyte	EXPRESSO-PVS	0.113639	0.142965
	EXPRESSO-MSE	0.114116	0.141596
	SUMMIT	0.0895899	0.124757
	P+0.001	0.0567516	0
	P+0.05	0.0980379	0.116914
	SDPR	0.0938139	0.119104
	PRScs	0.10124	0.124971
	LASSOSUM	0.0956487	0.124033
	PUMAS	0.0795749	0.104268
	LDpred2	0.0626107	0
24hMTB_CD4T	EXPRESSO-PVS	0.101505	0.143132
	EXPRESSO-MSE	0.101427	0.142972
	SUMMIT	0.0804201	0.112412
	P+0.001	0.0413074	0
	P+0.05	0.0816742	0.103535
	SDPR	0.0757172	0.110979
	PRScs	0.0877881	0.116613
	LASSOSUM	0.094137	0.125386
	PUMAS	0.0720332	0.104092
	LDpred2	0.0407587	0
UT_CD8T	EXPRESSO-PVS	0.0939286	0.135101
	EXPRESSO-MSE	0.094332	0.1348
	SUMMIT	0.0911719	0.11938
	P+0.001	0.0544611	0
	P+0.05	0.0877429	0.115402
	SDPR	0.0849862	0.117329
	PRScs	0.0921805	0.124927
	LASSOSUM	0.0898944	0.115937
	PUMAS	0.0675721	0.0769138
	LDpred2	0.0519734	0
24hCA_CD8T	EXPRESSO-PVS	0.120874	0.148738
	EXPRESSO-MSE	0.121223	0.1487
	SUMMIT	0.0830484	0.137797
	P+0.001	0.0565287	0
	P+0.05	0.099658	0.118398
	SDPR	0.095052	0.121176
	PRScs	0.10573	0.127062
	LASSOSUM	0.106707	0.135778
	PUMAS	0.0884221	0.107283
	LDpred2	0.0556215	0
UT_NK	EXPRESSO-PVS	0.0966947	0.135452
	EXPRESSO-MSE	0.0961473	0.135052
	SUMMIT	0.078218	0.131274
	P+0.001	0.0446862	0
	P+0.05	0.0831451	0.102933
	SDPR	0.0821187	0.11624
	PRScs	0.0894409	0.118158
	LASSOSUM	0.0866352	0.118415
	PUMAS	0.0652843	0.0753242
	LDpred2	0.0440019	0

## Sheet: Supplementary Data 9
Supplementary Data 9: GWAS datasets for 14 autoimmune traits. We list the disease names, their publication sources, ancestry of the datasets, and sample sizes.
Trait	Acronym	PMID	Ancestry	Ncase	Ncontrol	Neff
Systemic lupus erythematosus	SLE	33536424	EAS-1	4222	8431	5626
		33493351	EAS-2	512	994	676
		32771030	EAS-3	455	1606	709
		32771030	EAS-4	371	1590	602
		34594039	EAS-5	317	175937	633
		26502338	EUR-1	4036	6959	5109
		28714469	EUR-2	6748	11516	8510
		18204446	EUR-3	706	353	471
		18204098	EUR-4	1311	3340	1883
		34594039	EUR-5	647	482264	1292
		29848360	EUR-6	907	1524	1137
		26606652	AMR-1	1393	2327	1743
Crohn’s disease	CD	26192919	EUR-1	20550	41642	27519
			EAS-1	1690	3719	2324
			MID-1	151	342	210
			SAS-1	184	990	310
		28067908	EUR-2	6238	13145	8461
		Pan UKBB (ICD10_K50)	EUR-3	1978	418553	3937
		FINNGEN (K11_KELACROHN)	EUR-4	940	217852	1872
Primary biliary cirrhosis	PBC	33833419	EAS-1	1920	1770	1842
		26394269	EUR-1	2764	10475	4374
		Pan UKBB (PHECODE_571.6)	EUR-2	314	408402	628
		FINNGEN (CHIRBIL_PRIM)	EUR-3	271	176590	541
Rheumatoid arthritis	RA	34594039	EUR-1	8255	409001	16183
		33310728	EAS-1	4068	36487	7320
			EAS-2	4199	208254	8232
			EUR-2	14361	43923	21645
Ulcerative colitis	UC	26192919	EUR-1	17647	47179	25686
			EAS-1	1134	3719	1738
			MID-1	397	342	367
			SAS-1	1239	990	1101
		28067908	EUR-2	5398	13145	7653
		34594039	EUR-3	5371	412561	10604
		34594039	EAS-2	314	178375	627
Vitiligo	VIT	27723757	EUR-1	4680	39586	8370
		Pan UKBB (CATEGORICAL_20002-1661)	EUR-2	120	420353	240
		FINNGEN (L12_VITILIGO)	EUR-3	131	207482	262
Ankylosing spondylitis	AS	23749187	EUR-1	9069	13578	10875
		23749187	EAS-1	1550	1567	1558
		30946743	MID-1	921	907	914
		30946743	MID-2	422	754	541
		34278373	EUR-2	1344	324074	2677
		FINNGEN (M13_ANKYLOSPON)	EUR-3	1462	164682	2898
Autoimmune thyroid disease	ATD-Grave’s disease	34594039	EAS-1	2809	172656	5528
		34594039	EUR-1	1678	456942	3344
	ATD-Hashimoto thyroiditis	34594039	EAS-1	537	172656	1071
		Pan UKBB (PHECODE_245.21)	EUR-1	249	399034	498
		FINNGEN (E4_THYROIDITAUTOIM)	EUR-2	244	18764	482
Celiac disease	CELIAC	20190752	EUR-1	4533	10750	6377
		34278373	EUR-2	2364	324074	4694
Multiple sclerosis	MS	21833088	EUR-1	9772	17376	12509
		24076602	EUR-2	14498	24091	18102
		34278373	EUR-3	1683	324074	3349
		FINNGEN (G6_MS)	EUR-4	1048	217141	2086
Psoriatic arthritis	PSOA	30552173	EUR-1	744	1454	984
		30552173	EUR-2	1430	1417	1423
		34278373	EUR-3	1107	324074	2206
		FINNGEN (M13_PSORIARTH)	EUR-4	1553	147221	3074
Sjogren’s syndrome	SJOGREN	34594039	EAS-1	303	175599	605
		34594039	EUR-1	1296	482717	2585
Type 1 diabetes	T1D	34594039	EAS-1	1219	132032	2416
		34012112	EUR-1	18942	501638	36506

## Sheet: Supplementary Data 10
Supplementary Data 10: The numbers of loci, novel loci, known loci, median of chi-square statistics in known loci between EXPRESSO and other TWAS methods based on whole blood results. We define loci iteratively: We first rank significant genes(two-sided p-value <0.05/number of significant models) by their p-values, from small to large. To define the first locus, we consider 1 million basepair win…
Traning data	Method	Loci	Novel Loci	Known Loci	Median K2 of known loci
OTTERS	OTTERS	488	277	211	35.8379
	OTTERS+EXPRESSO-PVS	686	427	259	36.1418
eQTLGen /GTEx/DGN	EXPRESSO-PVS	438	224	214	33.6074
	EXPRESSO-MSE	334	146	188	30.5035
	SUMMIT	346	184	162	30.1292
	P+0.001	140	18	122	29.8317
	P+0.05	130	11	119	28.8369
	SDPR	316	186	130	30.1433
	PRScs	320	144	176	30.7416
	LASSOSUM	223	48	175	30.8961
	PUMAS	124	32	92	29.8517
	LDpred2	108	7	101	28.9979
DGN	PUMICE	260	86	174	30.133
	PrediXcan	195	64	131	25.5396
	EpiXcan	252	80	172	32.0977
	FUSION	209	64	145	17.04
	TIGAR	238	88	150	23.7695
	DePMA	202	64	138	27.5865
	MeTWAS	185	63	122	26.4613
GTEx	UTMOST	276	72	204	30.4382

[truncated: 10 more sheets: Supplementary Data 11, Supplementary Data 12, Supplementary Data 13, Supplementary Data 14, Supplementary Data 15, Supplementary Data 16, Supplementary Data 17, Supplementary Data 18, Supplementary Data 19, Supplementary Data 20]
